# Supplementary material for: Towards non-invasive characterisation of coronary stent re-endothelialisation – An in-vitro, electrical impedance study
Source: PLoS One. 2018 Nov 5;13(11):e0206758. doi: 10.1371/journal.pone.0206758 (PMC6218196; doi:10.1371/journal.pone.0206758)
Supplement: S1 File — (XLSX) [file pone.0206758.s001.xlsx]

## Sheet: HUVECs data
HUVECs |Z|data
Time (hr)	frequency	1	2	3	4	5	6	7	8	9	10	11	12	13	14	Mean	SD	SEM
0	100000	0	0	0	0	0	0	0	0	0	0	0	0	0	0	0	0	0
0	79433	0	0	0	0	0	0	0	0	0	0	0	0	0	0	0	0	0
0	63096	0	0	0	0	0	0	0	0	0	0	0	0	0	0	0	0	0
0	50119	0	0	0	0	0	0	0	0	0	0	0	0	0	0	0	0	0
0	39811	0	0	0	0	0	0	0	0	0	0	0	0	0	0	0	0	0
0	31623	0	0	0	0	0	0	0	0	0	0	0	0	0	0	0	0	0
0	25119	0	0	0	0	0	0	0	0	0	0	0	0	0	0	0	0	0
0	19953	0	0	0	0	0	0	0	0	0	0	0	0	0	0	0	0	0
0	15849	0	0	0	0	0	0	0	0	0	0	0	0	0	0	0	0	0
0	12589	0	0	0	0	0	0	0	0	0	0	0	0	0	0	0	0	0
0	10000	0	0	0	0	0	0	0	0	0	0	0	0	0	0	0	0	0
0	7943.3	0	0	0	0	0	0	0	0	0	0	0	0	0	0	0	0	0
0	6309.6	0	0	0	0	0	0	0	0	0	0	0	0	0	0	0	0	0
0	5011.9	0	0	0	0	0	0	0	0	0	0	0	0	0	0	0	0	0
0	3981.1	0	0	0	0	0	0	0	0	0	0	0	0	0	0	0	0	0
0	3162.3	0	0	0	0	0	0	0	0	0	0	0	0	0	0	0	0	0
0	2511.9	0	0	0	0	0	0	0	0	0	0	0	0	0	0	0	0	0
0	1995.3	0	0	0	0	0	0	0	0	0	0	0	0	0	0	0	0	0
0	1584.9	0	0	0	0	0	0	0	0	0	0	0	0	0	0	0	0	0
0	1258.9	0	0	0	0	0	0	0	0	0	0	0	0	0	0	0	0	0
0	1000	0	0	0	0	0	0	0	0	0	0	0	0	0	0	0	0	0
2.13333	100000	-19.584	-14.51	0.013	-25.142	-8.273	-8.019	-12.614	-10.889	-9.816	-8.108	-29.507	-20.04	-12.601	-9.496	-13.4704	7.74401	2.06967
2.13333	79433	-19.057	-14.29	0.393	-24.407	-8.064	-7.571	-12.297	-10.739	-9.776	-7.96	-29.405	-19.857	-12.367	-9.308	-13.1932	7.70981	2.06053
2.13333	63096	-18.516	-14.069	0.792	-23.51	-7.846	-7.06	-11.986	-10.577	-9.644	-7.821	-29.284	-19.651	-12.125	-9.107	-12.886	7.66723	2.04915
2.13333	50119	-17.869	-13.783	1.274	-22.653	-7.621	-6.525	-11.66	-10.383	-9.504	-7.646	-29.132	-19.439	-11.872	-8.854	-12.5476	7.64067	2.04205
2.13333	39811	-17.262	-13.49	1.721	-21.836	-8.104	-5.959	-11.568	-10.184	-9.329	-7.455	-29.003	-19.18	-11.57	-8.577	-12.2711	7.59249	2.02918
2.13333	31623	-16.706	-13.196	2.209	-20.882	-7.971	-5.355	-10.805	-9.95	-9.157	-7.317	-28.819	-18.896	-11.246	-8.263	-11.8824	7.57104	2.02345
2.13333	25119	-16.139	-12.831	2.71	-19.937	-7.784	-4.704	-10.514	-9.691	-8.935	-6.941	-28.641	-18.563	-10.86	-7.917	-11.4819	7.5699	2.02314
2.13333	19953	-15.168	-12.428	3.217	-18.889	-7.625	-3.991	-10.084	-9.4	-8.673	-6.633	-28.415	-18.187	-10.417	-7.519	-11.0151	7.5425	2.01582
2.13333	15849	-14.475	-12.012	3.746	-17.851	-7.445	-3.246	-9.597	-9.052	-8.414	-6.381	-28.167	-17.741	-9.885	-7.028	-10.5391	7.53567	2.01399
2.13333	12589	-13.666	-11.514	4.351	-16.731	-7.135	-2.401	-9.051	-8.636	-8.073	-5.977	-27.768	-17.236	-9.232	-6.444	-9.96521	7.52882	2.01216
2.13333	10000	-12.527	-10.939	4.981	-15.586	-6.657	-1.479	-8.423	-8.17	-7.691	-5.471	-27.448	-16.641	-8.408	-4.864	-9.23736	7.58373	2.02684
2.13333	7943.3	-11.64	-10.307	5.646	-14.295	-4.565	-0.504	-7.757	-7.622	-7.259	-4.906	-27.059	-15.934	-7.477	-3.886	-8.3975	7.66564	2.04873
2.13333	6309.6	-10.608	-9.553	6.413	-12.797	-3.95	0.572	-6.874	-7.728	-6.73	-4.234	-26.586	-15.083	-6.361	-2.687	-7.58614	7.70166	2.05836
2.13333	5011.9	-9.333	-8.702	7.305	-11.234	-3.248	1.755	-5.893	-7.284	-6.102	-3.388	-26.064	-14.151	-5.006	-1.314	-6.6185	7.77386	2.07765
2.13333	3981.1	-7.943	-7.729	8.341	-9.45	-2.431	3.134	-4.791	-6.476	-5.335	-2.382	-25.453	-12.987	-3.421	-0.001	-5.49457	7.85454	2.09921
2.13333	3162.3	-6.334	-6.565	9.523	-7.488	-1.533	4.686	-3.466	-5.728	-4.443	-1.189	-24.722	-11.621	-1.575	1.927	-4.18057	7.98075	2.13294
2.13333	2511.9	-4.471	-5.311	10.77	-5.337	-0.487	6.423	-1.899	-4.723	-3.386	0.228	-23.878	-9.979	0.556	1.648	-2.84614	7.99496	2.13674
2.13333	1995.3	-2.28	-3.722	12.351	-3.308	0.675	8.391	-0.112	-3.566	-2.151	1.891	-22.883	-8.133	2.975	3.445	-1.17336	8.15975	2.18078
2.13333	1584.9	0.257	-1.95	14.118	-0.549	1.946	10.601	1.957	-2.09	-0.733	3.792	-21.773	-6.092	5.62	6.001	0.793214	8.37916	2.23942
2.13333	1258.9	3	0.06	16.198	2.453	3.376	11.624	4.298	1.144	0.951	5.934	-20.487	-3.828	7.519	8.466	2.90771	8.43081	2.25323
2.13333	1000	6.145	2.315	18.469	5.5	4.862	15.65	7.037	4.048	2.676	8.247	-19.092	-1.427	10.263	11.306	5.4285	8.81978	2.35718
4.26667	100000	-25.055	-17.867	-7.225	-57.695	-11.673	-16.315	-13.745	-9.999	-9.001	-6.981	-32.795	-20.766	-10.447	-9.299	-17.7759	13.6651	3.65216
4.26667	79433	-24.262	-17.558	-6.633	-56.603	-11.37	-15.658	-13.403	-9.785	-8.861	-6.778	-32.625	-20.489	-10.009	-8.979	-17.3581	13.4904	3.60546
4.26667	63096	-23.437	-17.274	-6.054	-55.349	-11.052	-14.922	-12.99	-9.535	-8.686	-6.558	-32.438	-20.159	-9.553	-8.627	-16.9024	13.2879	3.55133
4.26667	50119	-22.623	-16.901	-5.421	-54.151	-10.722	-14.23	-12.551	-9.273	-8.494	-6.324	-32.247	-19.82	-9.073	-8.242	-16.4337	13.1099	3.50376
4.26667	39811	-21.803	-16.497	-4.795	-52.969	-10.36	-13.475	-12.339	-9.003	-8.294	-6.05	-32.05	-19.432	-8.528	-7.801	-15.9569	12.9422	3.45896
4.26667	31623	-20.945	-16.079	-4.192	-51.738	-9.963	-12.702	-11.45	-8.69	-8.049	-5.823	-31.769	-19	-7.91	-7.309	-15.4014	12.7791	3.41536
4.26667	25119	-20.055	-15.606	-3.509	-50.474	-9.535	-11.895	-11.044	-8.337	-7.805	-5.36	-31.517	-18.509	-7.219	-6.757	-14.8301	12.6303	3.3756
4.26667	19953	-19.141	-15.08	-2.87	-49.199	-9.102	-11.021	-10.474	-7.959	-7.516	-4.917	-31.211	-17.949	-6.415	-6.134	-14.2134	12.488	3.33756
4.26667	15849	-18.192	-14.52	-2.167	-47.87	-8.603	-10.141	-9.852	-8.341	-7.166	-4.544	-30.855	-17.296	-5.482	-5.412	-13.6029	12.3209	3.2929
4.26667	12589	-17.156	-13.875	-1.409	-46.452	-8.046	-9.18	-9.15	-7.85	-6.776	-3.989	-30.349	-16.547	-4.361	-4.548	-12.8349	12.1879	3.25736
4.26667	10000	-15.945	-13.148	-0.605	-45.051	-7.426	-8.214	-8.373	-6.43	-6.33	-3.322	-29.908	-15.698	-3.03	-2.65	-11.8664	12.1781	3.25475
4.26667	7943.3	-14.758	-12.349	0.212	-43.478	-6.737	-7.126	-7.562	-5.758	-5.79	-2.571	-29.388	-14.695	-1.541	-1.334	-10.9196	12.0949	3.2325
4.26667	6309.6	-13.462	-11.455	1.159	-41.729	-5.944	-5.924	-6.505	-4.956	-5.153	-1.69	-28.78	-13.482	0.155	0.259	-9.82193	12.03	3.21515
4.26667	5011.9	-11.988	-11.431	2.232	-39.825	-5.078	-4.626	-5.36	-4.042	-4.42	-0.62	-28.117	-12.156	2.087	2.032	-8.66514	12.0038	3.20816
4.26667	3981.1	-10.348	-10.313	3.422	-37.783	-4.104	-3.159	-4.065	-2.973	-3.531	0.629	-27.336	-10.588	4.236	3.789	-7.29457	11.9758	3.20067
4.26667	3162.3	-8.45	-8.991	4.823	-35.549	-3.001	-1.504	-2.53	-1.746	-2.504	2.081	-26.461	-8.797	6.593	6.035	-5.71436	11.9963	3.20616
4.26667	2511.9	-6.368	-7.437	6.22	-33.106	-1.791	0.29	-0.734	-0.32	-1.309	3.782	-25.487	-6.74	8.244	6.238	-4.17986	11.7924	3.15166
4.26667	1995.3	-3.956	-5.928	7.999	-30.912	-0.478	2.307	1.279	1.315	0.066	5.712	-24.355	-4.535	10.886	8.6	-2.28571	11.9129	3.18386
4.26667	1584.9	-1.213	-4.027	9.96	-28.052	0.94	4.537	3.606	3.185	1.579	7.859	-23.142	-2.224	13.573	11.187	-0.159429	11.9685	3.19872
4.26667	1258.9	1.728	-0.194	12.234	-25.048	2.454	6.974	6.153	5.239	3.321	10.199	-21.823	0.223	16.289	13.825	2.25529	12.0149	3.21112
4.26667	1000	4.996	2.243	14.643	-22.171	3.984	9.555	9.032	8.282	5.05	12.594	-20.467	2.636	18.86	16.513	4.69643	12.1619	3.2504
6.4	100000	-29.773	-19.81	-9.054	-69.7	-12.173	-19.386	-15.522	-10.469	-10.235	-8.041	-34.211	-20.175	-8.014	-7.381	-19.5674	16.6378	4.44665
6.4	79433	-28.883	-19.443	-8.336	-69.223	-11.823	-18.568	-15.148	-10.184	-10.042	-7.766	-33.983	-19.753	-7.297	-6.939	-19.0991	16.6225	4.44255
6.4	63096	-27.95	-19.204	-7.652	-68.617	-11.448	-17.718	-14.635	-9.878	-9.823	-7.454	-33.73	-19.29	-6.557	-6.385	-18.5958	16.59	4.43387
6.4	50119	-27.018	-19.879	-6.902	-68.451	-11.061	-16.851	-14.201	-9.553	-9.587	-7.113	-33.455	-18.795	-5.75	-5.762	-18.1699	16.6798	4.45786
6.4	39811	-26.054	-19.464	-6.181	-60.568	-10.636	-15.963	-13.996	-9.204	-9.335	-6.732	-33.161	-18.242	-4.876	-5.082	-17.1067	15.0139	4.01263
6.4	31623	-25.052	-19.032	-5.427	-59.053	-10.896	-15.057	-13.096	-8.814	-9.033	-6.366	-32.81	-17.611	-3.918	-4.315	-16.4629	14.8052	3.95686
6.4	25119	-24.055	-18.44	-4.63	-57.582	-10.434	-14.12	-12.812	-8.375	-8.705	-5.746	-32.432	-16.919	-2.827	-3.468	-15.7532	14.6522	3.91597
6.4	19953	-22.988	-16.444	-3.844	-56.042	-9.918	-13.123	-10.645	-7.892	-8.326	-5.152	-32.017	-16.122	-1.613	-2.517	-14.7602	14.5185	3.88023
6.4	15849	-21.899	-15.733	-3.026	-54.42	-9.347	-12.076	-9.917	-7.335	-7.881	-4.578	-31.518	-15.197	-0.245	-1.428	-13.9	14.3786	3.84286
6.4	12589	-20.72	-14.935	-2.14	-52.726	-8.717	-10.985	-9.107	-6.699	-7.379	-3.816	-30.88	-14.14	1.305	-0.183	-12.9373	14.2572	3.8104
6.4	10000	-19.326	-14.283	-1.164	-51.036	-7.188	-9.754	-8.362	-5.987	-6.782	-2.935	-30.281	-12.946	3.074	2.092	-11.777	14.2702	3.81388
6.4	7943.3	-17.963	-13.304	-0.175	-49.116	-6.385	-8.491	-7.432	-5.168	-6.08	-1.922	-29.596	-11.587	4.974	3.857	-10.5991	14.2088	3.79745
6.4	6309.6	-16.453	-12.197	0.926	-47.085	-5.49	-7.114	-6.239	-4.214	-5.264	-0.752	-28.839	-9.999	7.038	5.876	-9.27186	14.1835	3.79069
6.4	5011.9	-14.763	-10.943	2.157	-44.919	-4.508	-5.657	-4.942	-3.117	-4.317	0.633	-27.989	-8.301	9.278	8.09	-7.807	14.1858	3.79133
6.4	3981.1	-12.837	-9.527	3.573	-42.627	-3.4	-4.012	-3.455	-1.854	-3.2	2.216	-27.055	-6.359	11.617	10.229	-6.19221	14.193	3.79325
6.4	3162.3	-10.709	-7.911	5.159	-40.165	-2.204	-2.178	-1.712	-0.43	-1.913	4.029	-26.006	-4.24	14.067	12.806	-4.38621	14.2412	3.80611
6.4	2511.9	-8.356	-6.091	6.791	-37.632	-0.9	-0.203	0.293	1.224	-0.442	6.094	-24.867	-1.934	16.581	13.232	-2.58643	14.1079	3.77051
6.4	1995.3	-5.627	-4.059	8.738	-35.367	0.49	2.002	2.527	3.079	1.215	8.401	-23.584	0.441	19.097	15.707	-0.495714	14.2285	3.80272
6.4	1584.9	-2.708	-1.795	10.952	-32.562	1.946	4.373	5.05	5.149	3.031	10.867	-22.229	2.827	21.578	18.308	1.7705	14.2829	3.81727
6.4	1258.9	0.402	0.713	13.393	-29.735	3.439	6.901	7.766	7.391	5.034	13.466	-20.828	5.219	23.948	20.806	4.13679	14.3397	3.83243
6.4	1000	3.682	3.382	15.934	-27.143	4.894	9.487	10.748	10.546	6.975	16.091	-19.425	7.428	26.166	23.21	6.56964	14.4529	3.8627
8.53333	100000	-31.021	-19.003	-9.226	-66.83	-10.794	-18.832	-13.889	-9.142	-9.537	-6.83	-33.949	-17.989	-4.946	-5.13	-18.3656	16.5595	4.42571
8.53333	79433	-29.652	-18.43	-8.253	-64.998	-10.247	-17.703	-13.174	-8.76	-9.277	-6.401	-33.674	-17.369	-3.841	-4.376	-17.5825	16.2882	4.35321
8.53333	63096	-28.243	-17.824	-7.295	-62.976	-9.673	-16.567	-12.466	-8.346	-8.98	-5.954	-33.339	-16.681	-2.718	-3.556	-16.7584	15.9848	4.27212
8.53333	50119	-26.861	-17.173	-6.271	-61.013	-9.097	-15.431	-11.783	-7.909	-8.657	-5.463	-32.979	-15.971	-1.555	-2.669	-15.9166	15.716	4.20027
8.53333	39811	-25.468	-16.484	-5.273	-59.126	-8.492	-14.281	-11.324	-7.431	-8.316	-4.928	-32.615	-15.18	-0.301	-1.731	-15.0679	15.4812	4.13752
8.53333	31623	-24.061	-15.756	-4.25	-57.127	-7.855	-13.139	-10.198	-6.922	-7.913	-4.402	-32.162	-14.302	1.038	-0.68	-14.1235	15.2538	4.07676
8.53333	25119	-22.636	-14.966	-3.215	-55.109	-7.178	-11.985	-9.577	-6.338	-7.465	-3.592	-31.7	-13.314	2.525	0.48	-13.1479	15.0589	4.02466
8.53333	19953	-21.158	-14.1	-2.175	-53.028	-6.469	-10.788	-8.787	-5.702	-6.959	-2.79	-31.154	-12.2	4.145	1.775	-12.0993	14.8779	3.97629
8.53333	15849	-19.631	-13.177	-1.086	-50.936	-5.688	-9.574	-7.914	-4.981	-6.372	-1.971	-30.532	-10.92	5.929	3.249	-10.9717	14.7348	3.93803
8.53333	12589	-18.007	-12.14	0.083	-48.708	-4.831	-8.291	-6.956	-4.144	-5.7	-0.954	-29.758	-9.492	7.895	4.902	-9.7215	14.6078	3.9041
8.53333	10000	-16.137	-10.964	1.3	-46.406	-3.911	-6.924	-5.872	-3.228	-4.922	0.245	-28.993	-7.918	10.066	7.66	-8.286	14.598	3.90148
8.53333	7943.3	-14.284	-9.692	2.59	-44.056	-2.886	-5.467	-4.704	-2.177	-4.024	1.599	-28.138	-6.129	12.325	9.842	-6.80007	14.5712	3.89431
8.53333	6309.6	-12.22	-8.262	3.979	-41.536	-1.768	-3.938	-3.241	-0.942	-2.956	3.137	-27.167	-4.134	14.651	12.295	-5.15014	14.5626	3.89201
8.53333	5011.9	-9.948	-6.647	5.532	-38.949	-0.549	-2.259	-1.619	0.447	-1.737	4.931	-26.126	-2.041	17.085	14.906	-3.35529	14.5959	3.90093
8.53333	3981.1	-7.456	-4.867	7.265	-36.293	0.781	-0.406	0.217	2.025	-0.307	6.95	-24.982	0.251	19.547	17.372	-1.42164	14.6295	3.90991
8.53333	3162.3	-4.729	-2.864	9.191	-33.566	2.19	1.654	2.332	3.816	1.315	9.201	-23.729	2.653	22.016	20.218	0.692714	14.7087	3.93106
8.53333	2511.9	-1.8	-0.633	11.174	-30.884	3.682	3.896	4.746	5.851	3.15	11.725	-22.399	5.17	24.451	20.867	2.78543	14.5927	3.90007
8.53333	1995.3	1.378	1.809	13.546	-28.578	5.243	6.336	7.371	8.128	5.2	14.461	-20.929	7.662	26.787	23.44	5.13243	14.74	3.93943
8.53333	1584.9	4.691	4.509	16.104	-25.821	6.797	8.987	10.257	10.624	7.411	17.34	-19.418	10.069	28.995	26.041	7.61329	14.8191	3.96056
8.53333	1258.9	8.051	7.408	18.955	-23.158	8.37	11.797	13.292	13.276	9.793	20.294	-17.867	12.364	31.049	28.433	10.1469	14.9056	3.9837
8.53333	1000	11.496	10.452	21.869	-20.819	9.836	14.631	16.508	16.851	12.064	23.195	-16.369	14.375	32.868	30.652	12.6864	15.0516	4.0227
10.6667	100000	-30.935	-17.609	-8.501	-65.775	-8.991	-16.975	-12.479	-8.165	-8.531	-4.707	-33.386	-14.979	-1.83	-2.354	-16.8012	16.9795	4.53796
10.6667	79433	-28.992	-16.705	-7.065	-63.189	-8.144	-15.329	-11.464	-7.602	-8.126	-4.01	-32.92	-13.876	-0.029	-1.107	-15.6113	16.6422	4.44781
10.6667	63096	-27.027	-15.826	-5.655	-60.383	-7.294	-13.699	-10.474	-7.022	-7.683	-3.27	-32.421	-12.712	1.746	0.177	-14.3959	16.2741	4.34944
10.6667	50119	-25.061	-14.871	-4.197	-57.604	-6.431	-12.11	-9.493	-6.409	-7.224	-2.498	-31.883	-11.541	3.542	1.524	-13.1611	15.9379	4.25959
10.6667	39811	-23.099	-13.883	-2.795	-54.863	-5.569	-10.552	-8.76	-5.772	-6.71	-1.642	-31.326	-10.252	5.391	2.927	-11.9218	15.6364	4.17899
10.6667	31623	-21.143	-12.892	-1.395	-52.062	-4.661	-9.029	-7.349	-5.066	-6.153	-0.794	-30.666	-8.867	7.297	4.471	-10.5935	15.3628	4.10587
10.6667	25119	-19.156	-11.806	-0.017	-49.317	-3.718	-7.546	-6.418	-4.294	-5.535	0.347	-29.971	-7.369	9.304	6.111	-9.24179	15.1413	4.04669
10.6667	19953	-17.12	-10.642	1.375	-46.541	-2.73	-6.01	-5.312	-3.468	-4.837	1.519	-29.196	-5.719	11.392	7.916	-7.81236	14.9536	3.99651
10.6667	15849	-15.053	-9.397	2.781	-43.764	-1.675	-4.494	-4.133	-2.523	-4.031	2.708	-28.325	-3.902	13.584	9.873	-6.31079	14.8062	3.95713
10.6667	12589	-12.881	-8.025	4.264	-40.936	-0.544	-2.927	-2.824	-1.478	-3.134	4.155	-27.268	-1.942	15.875	11.995	-4.69071	14.6905	3.9262
10.6667	10000	-10.462	-6.529	5.806	-38.241	0.654	-1.222	-1.379	-0.308	-2.114	5.788	-26.207	0.173	18.297	15.198	-2.89614	14.7419	3.93995
10.6667	7943.3	-8.041	-4.884	7.403	-35.389	1.964	0.552	0.179	1.019	-0.918	7.615	-25.04	2.425	20.695	17.773	-1.04621	14.7322	3.93734
10.6667	6309.6	-5.426	-3.047	9.112	-32.517	3.348	2.45	2.049	2.549	0.474	9.662	-23.756	4.843	23.098	20.534	0.955214	14.7565	3.94383
10.6667	5011.9	-2.622	-1.022	10.996	-29.68	4.814	4.511	4.107	4.292	2.056	11.997	-22.385	7.25	25.515	23.361	3.085	14.8165	3.95987
10.6667	3981.1	0.397	1.191	13.101	-26.87	6.342	6.783	6.401	6.279	3.864	14.573	-20.884	9.734	27.871	25.969	5.33936	14.8637	3.9725
10.6667	3162.3	3.557	3.66	15.411	-24.094	7.919	9.284	9.007	8.505	5.918	17.412	-19.308	12.232	30.136	28.846	7.74893	14.953	3.99634
10.6667	2511.9	6.844	6.35	17.831	-21.423	9.52	11.972	11.906	11.024	8.197	20.484	-17.639	14.719	32.33	29.4	10.1082	14.8194	3.96065
10.6667	1995.3	10.292	9.274	20.667	-19.23	11.133	14.84	15.03	13.798	10.721	23.722	-15.823	17.057	34.389	31.821	12.6922	14.9568	3.99737
10.6667	1584.9	13.783	12.405	23.693	-16.648	12.698	17.847	18.352	16.806	13.405	27.016	-14.007	19.216	36.275	34.157	15.357	15.0313	4.01729
10.6667	1258.9	17.172	15.693	27.027	-14.21	14.224	20.928	21.785	19.938	16.245	30.277	-12.167	21.172	37.944	36.268	18.0211	15.1182	4.04051
10.6667	1000	20.549	19.046	30.384	-12.105	15.611	23.985	25.294	23.898	18.961	33.355	-10.418	22.785	39.394	38.152	20.6351	15.2683	4.08061
12.8	100000	-29.919	-15.814	-7.81	-64.472	-7.108	-15.249	-11.268	-6.608	-7.367	-2.453	-31.496	-12.321	1.322	2.026	-14.8955	17.3654	4.6411
12.8	79433	-27.279	-14.556	-5.88	-61.029	-5.887	-13.146	-9.954	-5.825	-6.795	-1.412	-30.805	-10.743	3.87	4.051	-13.2421	16.9719	4.53592
12.8	63096	-24.539	-13.29	-4	-57.289	-4.644	-11.045	-8.643	-5.04	-6.195	-0.324	-30.089	-9.1	6.412	6.075	-11.5508	16.5419	4.42101
12.8	50119	-21.78	-11.965	-2.088	-53.566	-3.414	-8.987	-7.357	-4.229	-5.552	0.801	-29.333	-7.432	8.924	8.137	-9.84579	16.1518	4.31676
12.8	39811	-18.984	-10.608	-0.243	-49.878	-2.17	-6.951	-6.322	-3.372	-4.861	2.001	-28.54	-5.676	11.451	10.211	-8.13871	15.8055	4.2242
12.8	31623	-16.19	-9.249	1.58	-46.152	-0.896	-4.967	-4.622	-2.472	-4.097	3.218	-27.637	-3.819	13.978	12.39	-6.3525	15.4983	4.1421
12.8	25119	-13.377	-7.775	3.342	-42.507	0.389	-3.023	-3.396	-1.482	-3.251	4.755	-26.68	-1.858	16.542	14.641	-4.54857	15.2599	4.07837
12.8	19953	-10.501	-6.24	5.08	-38.957	1.712	-1.061	-1.981	-0.422	-2.313	6.318	-25.619	0.243	19.087	16.999	-2.68964	15.0754	4.02907
12.8	15849	-7.586	-4.603	6.828	-35.497	3.067	0.897	-0.489	0.758	-1.231	7.949	-24.427	2.465	21.643	19.463	-0.768786	14.943	3.9937
12.8	12589	-4.564	-2.819	8.627	-32.139	4.482	2.945	1.163	2.079	-0.024	9.857	-23.053	4.78	24.17	22.004	1.25057	14.8544	3.96999
12.8	10000	-1.392	-0.872	10.503	-28.944	5.927	5.095	2.966	3.552	1.336	11.976	-21.649	7.163	26.735	25.506	3.42157	14.9355	3.99167
12.8	7943.3	1.745	1.221	12.415	-25.873	7.431	7.33	4.932	5.215	2.888	14.317	-20.139	9.616	29.193	28.276	5.61193	14.9635	3.99915
12.8	6309.6	4.973	3.542	14.484	-22.887	8.97	9.719	7.261	7.126	4.682	16.902	-18.515	12.143	31.568	31.09	7.93271	15.011	4.01186
12.8	5011.9	8.273	6.056	16.768	-20.133	10.521	12.248	9.806	9.284	6.695	19.759	-16.773	14.561	33.875	33.855	10.3425	15.088	4.03243
12.8	3981.1	11.56	8.769	19.264	-17.504	12.079	14.959	12.611	11.733	8.963	22.843	-14.918	16.983	36.102	36.265	12.8364	15.1383	4.04589
12.8	3162.3	14.892	11.688	22.034	-14.951	13.618	17.872	15.742	14.466	11.473	26.138	-12.964	19.363	38.247	38.92	15.467	15.2305	4.07051
12.8	2511.9	18.186	14.8	24.926	-12.61	15.12	20.9	19.147	17.488	14.227	29.598	-10.929	21.664	40.262	39.207	17.999	15.0841	4.0314
12.8	1995.3	21.485	18.061	28.196	-10.719	16.58	24.059	22.723	20.739	17.213	33.094	-8.794	23.784	42.136	41.332	20.7064	15.2256	4.0692
12.8	1584.9	24.654	21.409	31.633	-8.45	17.974	27.24	26.44	24.172	20.304	36.565	-6.649	25.676	43.836	43.38	23.4417	15.3161	4.09341
12.8	1258.9	27.671	24.825	35.251	-6.343	19.303	30.386	30.16	27.644	23.5	39.889	-4.548	27.342	45.328	45.185	26.1138	15.431	4.12411
12.8	1000	30.569	28.155	38.755	-4.532	20.475	33.39	33.868	31.874	26.493	42.883	-2.581	28.64	46.596	46.763	28.6677	15.6076	4.17129
14.9333	100000	-28.59	-13.275	-6.663	-64.005	-5.599	-13.831	-8.869	-3.968	-4.959	0.209	-29.601	-9.668	2.809	4.498	-12.9651	17.8041	4.75835
14.9333	79433	-25.231	-11.5	-4.193	-59.873	-3.963	-11.223	-7.096	-2.847	-4.142	1.725	-28.619	-7.459	5.977	7.314	-10.795	17.3735	4.64327
14.9333	63096	-21.675	-9.72	-1.722	-55.386	-2.296	-8.554	-5.314	-1.719	-3.266	3.268	-27.603	-5.192	9.154	10.161	-8.56171	16.9059	4.51829
14.9333	50119	-18.07	-7.868	0.816	-50.843	-0.629	-5.918	-3.527	-0.563	-2.351	4.847	-26.557	-2.917	12.293	13.024	-6.3045	16.477	4.40365
14.9333	39811	-14.446	-5.964	3.269	-46.282	1.035	-3.296	-1.997	0.638	-1.375	6.495	-25.451	-0.569	15.398	15.866	-4.0485	16.0882	4.29977
14.9333	31623	-10.801	-3.996	5.701	-41.747	2.697	-0.736	0.209	1.888	-0.31	8.153	-24.248	1.84	18.425	18.723	-1.72871	15.7516	4.2098
14.9333	25119	-7.193	-1.924	8.044	-37.35	4.358	1.814	1.948	3.252	0.844	10.103	-22.983	4.304	21.41	21.56	0.584786	15.4914	4.14025
14.9333	19953	-3.581	0.231	10.329	-33.114	6.016	4.353	3.865	4.698	2.136	12.106	-21.609	6.849	24.296	24.398	2.92664	15.2892	4.08621
14.9333	15849	-0.026	2.524	12.602	-29.079	7.682	6.908	5.88	6.297	3.584	14.144	-20.127	9.44	27.083	27.236	5.29629	15.144	4.0474
14.9333	12589	3.552	4.983	14.922	-25.274	9.348	9.495	8.055	8.062	5.176	16.445	-18.443	12.066	29.793	30.009	7.72779	15.0419	4.02012
14.9333	10000	7.224	7.599	17.293	-21.7	11.014	12.196	10.412	10.04	6.962	18.965	-16.73	14.689	32.454	33.642	10.29	15.1037	4.03665
14.9333	7943.3	10.724	10.353	19.746	-18.444	12.669	14.983	12.94	12.231	8.964	21.663	-14.919	17.276	34.942	36.453	12.8272	15.1181	4.04047
14.9333	6309.6	14.246	13.287	22.336	-15.345	14.311	17.871	15.802	14.703	11.225	24.603	-13.006	19.847	37.302	39.221	15.4574	15.148	4.04847
14.9333	5011.9	17.744	16.366	25.14	-12.5	15.917	20.85	18.904	17.448	13.731	27.808	-11.005	22.261	39.568	41.899	18.1522	15.2099	4.06502
14.9333	3981.1	21.167	19.574	28.204	-9.854	17.487	23.965	22.25	20.476	16.506	31.173	-8.908	24.631	41.706	44.189	20.8976	15.2582	4.07793
14.9333	3162.3	24.515	22.9	31.512	-7.332	18.989	27.165	25.867	23.747	19.502	34.695	-6.741	26.861	43.738	46.639	23.7184	15.36	4.10514
14.9333	2511.9	27.773	26.287	34.915	-5.056	20.431	30.402	29.668	27.213	22.711	38.315	-4.516	29.018	45.658	46.705	26.3946	15.2625	4.07907
14.9333	1995.3	30.975	29.7	38.599	-3.225	21.802	33.643	33.54	30.807	26.078	41.871	-2.237	30.952	47.424	48.608	29.1812	15.4657	4.13338
14.9333	1584.9	34.024	33.07	42.344	-1.06	23.086	36.82	37.449	34.45	29.495	45.283	-0.002	32.648	49.016	50.514	31.9384	15.6478	4.18206
14.9333	1258.9	36.895	36.39	46.156	0.942	24.297	39.833	41.249	38.022	32.928	48.499	2.137	34.112	50.412	52.079	34.5679	15.8597	4.2387
14.9333	1000	39.617	39.564	49.753	2.616	25.35	42.663	44.931	42.202	36.058	51.334	4.09	35.202	51.563	53.404	37.0248	16.1481	4.31576
17.0667	100000	-27.671	-11.221	-5.763	-63.255	-4.657	-12.674	-6.931	-1.464	-3.344	2.336	-27.793	-8.497	3.024	4.947	-11.6402	17.881	4.77889
17.0667	79433	-23.699	-8.959	-2.996	-58.505	-2.685	-9.692	-4.69	0.043	-2.286	4.267	-26.516	-5.84	6.452	8.048	-9.07557	17.3444	4.63549
17.0667	63096	-19.469	-6.674	-0.157	-53.3	-0.689	-6.551	-2.404	1.576	-1.173	6.249	-25.192	-3.106	9.92	11.181	-6.4135	16.7525	4.47731
17.0667	50119	-15.074	-4.313	2.769	-47.998	1.315	-3.387	-0.097	3.143	0.006	8.306	-23.831	-0.375	13.36	14.312	-3.70457	16.1927	4.32767
17.0667	39811	-10.63	-1.907	5.653	-42.711	3.32	-0.221	1.959	4.752	1.246	10.45	-22.415	2.385	16.75	17.418	-0.9965	15.6874	4.19264
17.0667	31623	-6.167	0.55	8.545	-37.431	5.281	2.905	4.668	6.445	2.607	12.61	-20.876	5.197	20.058	20.526	1.77986	15.2416	4.0735
17.0667	25119	-1.779	3.123	11.397	-32.405	7.187	6.017	6.888	8.248	4.089	15.104	-19.258	8.007	23.26	23.613	4.53507	14.9015	3.9826
17.0667	19953	2.517	5.784	14.202	-27.652	9.067	9.116	9.28	10.156	5.708	17.643	-17.515	10.831	26.336	26.634	7.29336	14.6416	3.91313
17.0667	15849	6.657	8.531	17.045	-23.281	10.901	12.216	11.769	12.218	7.518	20.229	-15.63	13.648	29.308	29.642	10.0551	14.4752	3.86867
17.0667	12589	10.716	11.424	19.942	-19.22	12.697	15.352	14.403	14.473	9.496	23.066	-13.523	16.416	32.159	32.595	12.8569	14.3668	3.83969
17.0667	10000	14.579	14.448	22.957	-15.732	14.425	18.612	17.117	16.917	11.698	26.075	-11.406	19.124	34.942	36.377	15.7238	14.478	3.8694
17.0667	7943.3	18.304	17.533	26.048	-12.413	16.098	21.859	20.073	19.597	14.123	29.233	-9.268	21.771	37.553	39.303	18.5581	14.5342	3.88442
17.0667	6309.6	21.931	20.724	29.285	-9.287	17.726	25.184	23.385	22.519	16.797	32.521	-6.954	24.358	40.025	42.194	21.4577	14.6088	3.90436
17.0667	5011.9	25.394	23.968	32.721	-6.477	19.28	28.522	26.856	25.67	19.689	35.945	-4.563	26.755	42.362	44.975	24.3641	14.7296	3.93664
17.0667	3981.1	28.671	27.243	36.357	-3.854	20.785	31.91	30.526	29.03	22.832	39.443	-2.135	29.077	44.545	47.334	27.2689	14.8513	3.96919
17.0667	3162.3	31.868	30.539	40.155	-1.442	22.198	35.282	34.365	32.536	26.153	42.928	0.355	31.245	46.646	49.86	30.192	15.0462	4.02128
17.0667	2511.9	34.872	33.815	43.926	0.805	23.562	38.573	38.326	36.148	29.65	46.361	2.827	33.351	48.601	49.998	32.9154	15.0664	4.02668
17.0667	1995.3	37.783	37.053	47.869	2.485	24.851	41.794	42.249	39.785	33.217	49.662	5.308	35.231	50.375	51.909	35.6836	15.3798	4.11042
17.0667	1584.9	40.536	40.226	51.688	4.521	26.058	44.872	46.122	43.363	36.776	52.761	7.686	36.844	51.982	53.714	38.3678	15.6509	4.18287
17.0667	1258.9	43.09	43.28	55.426	6.42	27.185	47.768	49.805	46.783	40.269	55.617	9.903	38.202	53.362	55.267	40.8841	15.9478	4.26222
17.0667	1000	45.497	46.161	58.826	8.008	28.153	50.409	53.324	50.76	43.406	58.072	11.862	39.21	54.481	56.611	43.1986	16.3167	4.36082
19.2	100000	-28.18	-11.873	-6.651	-64.201	-4.909	-12.584	-6.8	-1.306	-1.893	1.826	-27.293	-9.392	2.046	4.023	-11.9419	17.9644	4.80119
19.2	79433	-24.034	-9.597	-3.724	-59.319	-2.894	-9.404	-4.401	0.254	-0.663	3.746	-25.823	-6.706	5.496	7.103	-9.28329	17.3627	4.64037
19.2	63096	-19.58	-7.296	-0.723	-53.934	-0.815	-6.068	-1.928	1.858	0.641	5.694	-24.296	-3.964	8.99	10.236	-6.51321	16.6899	4.46057
19.2	50119	-14.962	-4.916	2.387	-48.403	1.288	-2.698	0.587	3.493	1.997	7.683	-22.692	-1.219	12.469	13.38	-3.68614	16.0331	4.28501
19.2	39811	-10.243	-2.465	5.468	-42.867	3.391	0.69	2.87	5.2	3.432	9.743	-21.083	1.556	15.916	16.541	-0.8465	15.4328	4.1246
19.2	31623	-5.527	0.04	8.529	-37.284	5.467	4.066	5.831	7.009	4.988	11.815	-19.322	4.339	19.266	19.671	2.06343	14.8792	3.97665
19.2	25119	-0.882	2.652	11.543	-32.029	7.502	7.391	8.303	8.937	6.655	14.201	-17.469	7.133	22.541	22.783	4.94721	14.4466	3.86101
19.2	19953	3.627	5.352	14.507	-27.052	9.481	10.712	10.985	10.999	8.492	16.625	-15.488	9.925	25.686	25.827	7.83414	14.1008	3.76859
19.2	15849	7.955	8.145	17.504	-22.486	11.393	14.01	13.771	13.252	10.497	19.094	-13.393	12.704	28.717	28.859	10.7159	13.8631	3.70506
19.2	12589	12.097	11.052	20.545	-18.331	13.262	17.309	16.707	15.706	12.691	21.808	-11.089	15.462	31.641	31.779	13.6171	13.7048	3.66277
19.2	10000	16.143	14.085	23.696	-14.665	15.038	20.658	19.956	18.381	15.087	24.727	-8.816	18.143	34.481	35.573	16.6062	13.7676	3.67956
19.2	7943.3	19.855	17.17	26.906	-11.273	16.771	24.025	23.206	21.273	17.706	27.795	-6.465	20.733	37.157	38.483	19.5244	13.7897	3.68545
19.2	6309.6	23.39	20.319	30.26	-8.208	18.429	27.363	26.777	24.403	20.562	31	-4.044	23.287	39.624	41.407	22.4692	13.8752	3.70831
19.2	5011.9	26.77	23.51	33.747	-5.4	20.021	30.651	30.463	27.732	23.584	34.341	-1.584	25.659	41.975	44.154	25.4016	14.0034	3.74256
19.2	3981.1	29.985	26.719	37.359	-2.891	21.552	33.964	34.272	31.264	26.821	37.731	0.899	27.94	44.173	46.492	28.3057	14.162	3.78497
19.2	3162.3	33.057	29.958	41.085	-0.547	23.009	37.229	38.156	34.926	30.189	41.105	3.342	30.119	46.226	49.001	31.2039	14.399	3.8483
19.2	2511.9	35.957	33.164	44.733	1.577	24.372	40.397	42.084	38.634	33.665	44.419	5.768	32.206	48.148	49.066	33.8707	14.4841	3.87105
19.2	1995.3	38.768	36.336	48.498	3.195	25.668	43.485	45.861	42.326	37.166	47.633	8.178	34.02	49.889	50.986	36.5721	14.8525	3.96949
19.2	1584.9	41.447	39.394	52.143	5.158	26.874	46.416	49.541	45.899	40.591	50.618	10.494	35.62	51.487	52.772	39.1753	15.1698	4.0543
19.2	1258.9	43.932	42.332	55.7	6.979	27.977	49.174	52.989	49.25	43.942	53.34	12.603	36.938	52.789	54.251	41.5854	15.5061	4.14417
19.2	1000	46.229	45.139	58.96	8.443	28.921	51.665	56.206	53.113	46.874	55.661	14.456	37.906	53.838	55.523	43.781	15.922	4.25534
21.3333	100000	-30.141	-12.174	-7.629	-66.31	-5.812	-13.918	-6.589	-2.139	-2.175	1.804	-27.137	-9.402	2.649	4.381	-12.4709	18.5412	4.95534
21.3333	79433	-26.143	-9.731	-4.786	-61.589	-3.889	-10.817	-4.083	-0.61	-0.864	3.786	-25.662	-6.914	5.912	7.176	-9.87243	17.9461	4.79629
21.3333	63096	-21.848	-7.267	-1.809	-56.337	-1.906	-7.535	-1.47	0.96	0.529	5.828	-24.19	-4.393	9.219	10.017	-7.15729	17.2707	4.6158
21.3333	50119	-17.377	-4.727	1.271	-50.892	0.104	-4.238	1.191	2.594	2.004	7.852	-22.654	-1.82	12.507	12.075	-4.43643	16.5271	4.41707
21.3333	39811	-12.833	-2.136	4.327	-45.44	2.126	-0.899	3.621	4.302	3.586	10.016	-21.073	0.828	15.759	14.918	-1.63557	15.8868	4.24594
21.3333	31623	-8.265	0.518	7.434	-40.014	4.13	2.414	6.725	6.126	5.281	11.38	-19.329	3.545	18.951	17.748	1.18886	15.2631	4.07924
21.3333	25119	-3.829	3.255	10.491	-34.811	6.103	5.666	9.372	8.088	7.125	13.807	-17.518	6.317	22.106	21.004	4.084	14.8175	3.96013
21.3333	19953	0.55	6.078	13.525	-29.942	8.011	8.884	12.198	10.2	9.152	16.303	-15.591	9.134	25.163	25.047	7.05086	14.5528	3.88941
21.3333	15849	4.76	8.92	16.58	-25.444	9.877	12.071	15.133	12.516	11.385	20.305	-13.535	11.978	28.155	28.034	10.0525	14.3738	3.84157
21.3333	12589	8.751	11.841	19.703	-21.266	11.684	15.199	18.199	15.049	13.798	23.193	-11.255	14.789	31.066	30.996	12.9819	14.2033	3.796
21.3333	10000	12.487	14.869	22.816	-17.375	13.407	18.407	21.435	17.784	16.348	26.021	-8.98	17.541	33.905	34.581	15.9461	14.1745	3.7883
21.3333	7943.3	16.047	17.877	26.004	-13.965	15.069	21.583	24.777	20.743	19.139	29.1	-6.621	20.221	36.592	37.54	18.8647	14.1888	3.79211
21.3333	6309.6	19.483	20.946	29.329	-10.85	16.655	24.783	28.396	23.886	22.121	32.302	-4.24	22.858	39.183	40.467	21.8085	14.2835	3.81744
21.3333	5011.9	22.78	23.994	32.737	-8.045	18.174	27.957	32.127	27.196	25.245	35.54	-1.798	25.284	41.651	43.266	24.722	14.4326	3.85729
21.3333	3981.1	25.886	27.027	36.162	-5.495	19.631	31.162	35.823	30.626	28.514	38.775	0.656	27.654	43.947	45.677	27.5746	14.5985	3.90161
21.3333	3162.3	28.881	30.045	39.718	-3.129	20.998	34.355	39.546	34.113	31.84	41.986	3.121	29.892	46.106	48.248	30.4086	14.8346	3.96473
21.3333	2511.9	31.675	33.056	43.075	-1.005	22.306	37.48	43.193	37.626	35.201	45.07	5.524	32.013	48.131	48.398	32.9816	14.9147	3.98611
21.3333	1995.3	34.393	36.029	46.487	-1.998	23.548	40.499	46.705	41.043	38.512	47.981	7.898	33.882	49.926	50.354	35.3756	15.7145	4.19989
21.3333	1584.9	37.012	38.885	49.858	-0.93	24.683	43.445	50.049	44.336	41.682	50.655	10.121	35.498	51.559	52.163	37.7869	16.1513	4.31662
21.3333	1258.9	39.382	41.664	53.044	4.122	25.745	46.19	53.12	47.386	44.681	53.041	12.209	36.813	52.946	53.661	40.286	15.8267	4.22986
21.3333	1000	41.6	44.211	55.897	5.565	26.649	48.66	56.037	50.928	47.216	55.061	13.976	37.757	54.071	54.915	42.3245	16.1593	4.31877
23.4667	100000	-29.875	-12.224	-6.942	-64.938	-4.483	-11.552	-3.517	1.309	1.811	7.369	-24.596	-6.817	2.844	6.026	-10.3989	19.0429	5.08942
23.4667	79433	-25.928	-9.924	-3.976	-60.19	-2.513	-8.232	-0.576	3.109	3.382	9.877	-22.599	-3.376	6.908	9.867	-7.44079	18.5939	4.96943
23.4667	63096	-21.649	-7.608	-0.884	-54.863	-0.474	-4.721	2.497	4.951	5.013	12.461	-20.595	0.162	12.038	13.728	-4.28171	18.1274	4.84476
23.4667	50119	-17.173	-5.191	2.372	-49.304	1.583	-1.116	5.67	6.842	6.738	15.101	-18.514	3.686	16.247	17.608	-1.10364	17.6021	4.70435
23.4667	39811	-12.589	-2.729	5.656	-43.618	3.662	2.533	8.644	8.815	8.577	17.829	-16.397	7.213	20.396	21.401	2.0995	17.091	4.56775
23.4667	31623	-7.996	-0.242	8.993	-37.933	5.737	6.126	12.302	10.889	10.563	20.591	-14.126	10.686	24.379	25.085	5.361	16.6287	4.4442
23.4667	25119	-3.481	2.347	12.336	-32.447	7.783	9.68	15.498	13.129	12.72	23.677	-11.811	14.093	28.229	28.635	8.59914	16.247	4.34221
23.4667	19953	0.898	4.978	15.623	-27.261	9.79	13.174	18.873	15.499	15.069	26.778	-9.41	17.376	31.861	32.019	11.8048	15.9389	4.25986
23.4667	15849	5.084	7.675	18.959	-22.484	11.727	16.601	22.299	18.079	17.61	29.89	-6.863	20.561	35.272	35.273	14.9774	15.7092	4.19846
23.4667	12589	9.114	10.473	22.313	-18.075	13.618	19.986	25.841	20.867	20.369	33.249	-4.196	23.577	38.49	38.397	18.1445	15.5563	4.15759
23.4667	10000	13.022	13.328	25.629	-14.186	15.423	23.272	29.475	23.793	23.353	36.731	-1.555	26.434	41.429	42.342	21.3207	15.5922	4.1672
23.4667	7943.3	16.571	16.224	28.789	-10.613	17.162	26.572	33.17	26.961	26.545	40.257	1.083	29.124	44.22	45.324	24.3849	15.6071	4.17118
23.4667	6309.6	19.971	19.191	31.069	-7.383	18.82	29.875	37.081	30.285	29.936	43.83	3.721	31.726	46.796	48.156	27.3624	15.6659	4.18689
23.4667	5011.9	23.18	22.198	34.261	-4.455	20.389	33.122	41.043	32.817	33.459	47.439	6.341	34.095	49.204	50.83	30.2802	15.7843	4.21853
23.4667	3981.1	26.294	25.18	37.536	-1.764	21.895	36.322	44.976	36.473	37.137	50.98	8.913	36.365	51.453	53.109	33.2049	15.9356	4.25898
23.4667	3162.3	29.205	28.173	40.851	0.711	23.313	39.485	48.888	39.943	40.802	54.365	11.424	38.464	53.54	55.473	36.0455	16.1441	4.31471
23.4667	2511.9	31.955	31.148	43.669	2.941	24.671	40.747	52.757	43.413	44.408	57.637	13.849	40.428	55.437	55.454	38.4653	16.1687	4.32126
23.4667	1995.3	34.636	34.063	48.851	4.569	25.928	43.496	56.394	48.421	47.896	60.656	16.242	42.164	57.126	57.227	41.2621	16.5798	4.43113
23.4667	1584.9	37.096	36.881	51.874	6.596	27.084	46.297	59.891	51.735	51.125	63.339	18.405	43.627	58.621	58.845	43.6726	16.8154	4.4941
23.4667	1258.9	39.437	39.607	54.702	8.496	28.156	48.752	63.073	54.787	54.142	65.717	20.377	44.852	59.846	60.128	45.8623	17.0178	4.54819
23.4667	1000	41.591	42.143	57.218	9.997	29.061	51.025	66.044	58.292	56.637	67.644	22.052	45.643	60.816	61.182	47.8104	17.2778	4.61768
25.6	100000	-31.447	-10.961	-6.529	-63.344	-1.807	-8.464	-5.15	1.629	1.198	8.363	-24.845	-7.621	3.189	5.719	-10.005	18.9258	5.05814
25.6	79433	-26.661	-7.856	-3.136	-57.94	0.6	-4.802	-2.305	3.61	3.855	11.179	-22.865	-4.371	7.104	9.51	-6.71986	18.3379	4.90101
25.6	63096	-21.413	-4.711	0.439	-51.805	3.116	-0.842	0.709	5.667	5.626	14.048	-20.863	-1.039	11.07	13.368	-3.33071	17.5827	4.69918
25.6	50119	-15.865	-1.488	4.202	-45.262	5.67	3.208	3.815	7.77	7.503	16.959	-18.772	2.297	15.031	17.286	0.168143	16.7871	4.48654
25.6	39811	-10.175	1.783	8.016	-38.525	8.228	7.335	6.722	9.958	9.479	19.95	-16.633	5.618	18.945	21.124	3.70179	16.0057	4.27769
25.6	31623	-4.543	5.058	11.812	-31.892	10.713	11.425	10.314	12.253	11.614	22.928	-14.336	8.915	22.728	24.877	7.27614	15.3033	4.08997
25.6	25119	0.91	8.396	15.587	-25.415	13.113	15.415	13.43	14.698	13.918	26.157	-11.998	12.195	26.402	28.494	10.8073	14.7036	3.9297
25.6	19953	6.056	11.692	19.255	-19.363	15.376	19.334	16.717	17.252	16.422	29.364	-9.579	15.393	29.904	31.961	14.2703	14.2283	3.80268
25.6	15849	10.781	14.977	22.881	-13.797	17.544	23.127	20.055	19.988	19.117	32.524	-7.039	18.529	33.234	35.284	17.6575	13.8658	3.70579
25.6	12589	15.151	18.22	26.44	-8.794	19.567	26.828	23.512	22.905	22.003	35.847	-4.379	21.563	36.429	38.405	20.9784	13.6213	3.64044
25.6	10000	19.278	21.449	30.049	-4.412	21.455	30.477	27.084	25.985	24.957	39.232	-1.931	24.473	39.507	42.259	24.2759	13.6237	3.6411
25.6	7943.3	22.861	24.569	33.48	-0.488	23.232	34.021	30.699	29.199	28.122	42.619	0.67	27.234	42.332	45.202	27.4109	13.602	3.63529
25.6	6309.6	26.099	27.627	36.869	2.983	24.883	37.485	34.504	32.565	31.432	45.955	3.246	29.889	44.967	47.998	30.4644	13.6561	3.64974
25.6	5011.9	29.144	30.586	40.233	6.145	26.422	40.852	38.305	35.981	34.801	49.262	5.75	32.296	47.433	50.666	33.4197	13.7697	3.68009
25.6	3981.1	31.941	33.437	43.609	8.954	27.87	44.155	42.06	39.436	38.227	52.445	8.273	34.595	49.708	52.901	36.2579	13.9017	3.71538
25.6	3162.3	34.572	36.233	46.979	11.523	29.214	47.403	45.78	42.846	41.594	55.484	10.689	36.735	51.834	55.253	39.0099	14.1068	3.77019
25.6	2511.9	36.957	38.929	50.124	13.79	30.491	50.508	49.437	46.169	44.836	58.303	12.981	38.747	53.766	55.155	41.4424	14.1635	3.78535
25.6	1995.3	39.25	41.567	53.281	15.527	31.679	53.504	52.909	49.33	47.919	60.872	15.237	40.493	55.497	56.886	43.8536	14.4457	3.86077
25.6	1584.9	41.397	44.089	56.307	17.554	32.762	56.372	56.185	52.306	50.741	63.21	17.24	41.939	57.005	58.442	46.1106	14.688	3.92555
25.6	1258.9	43.325	46.518	59.151	19.407	33.754	58.982	59.32	54.974	53.319	65.185	19.053	43.138	58.282	59.687	48.1496	14.9189	3.98725
25.6	1000	45.093	48.814	61.656	20.943	34.583	61.354	62.132	58.051	55.389	66.705	20.515	43.938	59.243	60.695	49.9365	15.1866	4.05879
27.7333	100000	-31.649	-10.553	-6.019	-66.087	-3.926	-11.217	-6.209	0.683	1.456	6.704	-26.682	-9.482	2.51	4.195	-11.1626	19.2661	5.14907
27.7333	79433	-26.993	-7.422	-2.37	-60.838	-1.612	-7.479	-3.277	2.581	3.062	9.191	-24.954	-6.723	6.478	7.603	-8.05379	18.6464	4.98346
27.7333	63096	-21.853	-4.253	1.534	-54.834	0.809	-3.426	-0.185	4.508	4.764	11.729	-23.178	-4.772	10.519	11.08	-4.82557	17.8997	4.78389
27.7333	50119	-16.409	-0.959	5.687	-48.395	3.267	0.763	3.034	5.743	6.555	14.328	-21.341	-1.948	14.553	14.543	-1.46993	17.0938	4.56851
27.7333	39811	-10.801	2.345	9.905	-41.725	5.739	5.053	6.077	7.918	8.431	17.02	-19.448	0.826	18.468	17.976	1.98457	16.3332	4.36524
27.7333	31623	-5.269	5.645	14.138	-34.927	8.162	9.323	9.808	9.894	10.454	19.676	-17.421	3.683	22.231	21.369	5.48329	15.6167	4.17373
27.7333	25119	0.1	8.975	18.332	-28.429	10.494	13.499	13.073	12.259	12.612	22.631	-15.327	6.496	25.832	24.659	8.94329	15.0443	4.02076
27.7333	19953	5.16	12.26	22.404	-22.262	12.69	17.586	16.492	15.117	14.933	25.553	-13.124	10.686	29.227	27.851	12.4695	14.5727	3.89471
27.7333	15849	9.85	15.499	26.321	-16.662	14.777	21.521	19.96	17.743	17.413	28.45	-10.865	13.547	32.455	30.955	15.7831	14.2521	3.80904
27.7333	12589	14.166	18.686	30.159	-11.642	16.732	25.323	23.52	20.51	20.058	31.505	-8.432	16.336	35.49	33.935	19.0247	14.0516	3.75546
27.7333	10000	18.132	21.852	33.825	-7.038	18.542	28.843	27.15	24.355	22.863	34.588	-6.03	18.823	38.386	37.677	22.2834	14.0247	3.74826
27.7333	7943.3	21.667	24.882	37.364	-3.135	20.225	32.357	30.747	27.384	25.802	37.681	-3.705	21.377	41.074	40.521	25.3029	14.0542	3.75613
27.7333	6309.6	24.939	27.844	40.737	0.454	21.789	35.693	34.492	30.497	28.877	40.76	-1.355	23.856	43.552	43.282	28.2441	14.1247	3.77498
27.7333	5011.9	27.947	30.719	44.045	3.622	23.257	38.915	38.164	33.659	31.996	43.837	0.937	26.155	45.904	45.904	31.0758	14.2703	3.8139
27.7333	3981.1	30.763	33.491	47.28	6.423	24.645	42.002	41.738	36.843	35.17	46.847	3.184	28.361	48.057	48.125	33.7806	14.4419	3.85975
27.7333	3162.3	33.404	36.185	50.415	6.848	25.904	44.976	45.268	39.979	38.294	49.714	5.354	30.401	50.04	50.478	36.2329	14.9832	4.00444
27.7333	2511.9	35.839	38.783	53.314	8.97	27.117	47.789	48.691	43.033	41.32	52.411	7.389	32.332	51.853	50.386	38.5162	15.1045	4.03684
27.7333	1995.3	38.123	41.307	56.237	10.277	28.227	50.452	51.899	45.953	44.206	54.941	9.351	33.986	53.454	52.047	40.7471	15.472	4.13507
27.7333	1584.9	40.288	43.717	58.928	11.911	29.236	52.991	54.948	48.659	46.875	57.205	11.156	35.394	54.813	53.582	42.8359	15.7675	4.21404
27.7333	1258.9	42.2	46.004	61.525	13.883	30.16	55.286	57.775	51.092	49.289	59.107	12.698	36.492	55.934	54.845	44.735	15.9933	4.2744
27.7333	1000	44.01	48.127	63.733	14.938	30.912	57.367	60.397	53.977	51.208	60.597	13.915	37.187	56.743	55.821	46.3523	16.3448	4.36834
29.8667	100000	-35.03	-11.902	-7.41	-66.948	-5.465	-11.781	-5.134	1.136	1.61	6.772	-27.443	-9.92	1.783	2.588	-11.9389	19.6437	5.24999
29.8667	79433	-30.665	-9.056	-3.943	-61.892	-3.352	-7.995	-2.048	3.169	3.252	9.218	-25.709	-7.042	5.671	5.9	-8.89229	19.0626	5.09468
29.8667	63096	-25.831	-6.16	-0.236	-56.017	-1.204	-3.936	1.228	5.258	4.982	11.737	-25.273	-4.102	9.64	12.026	-5.56343	18.6292	4.97886
29.8667	50119	-18.964	-3.154	3.725	-49.716	1.381	0.302	4.642	7.394	6.787	14.282	-23.713	-1.184	13.592	15.755	-2.06221	17.8035	4.75818
29.8667	39811	-13.615	-0.131	7.736	-43.081	3.657	4.634	7.867	9.587	8.69	16.943	-22.067	1.759	17.485	19.409	1.34807	17.0958	4.56905
29.8667	31623	-8.252	2.924	11.801	-36.3	5.886	8.894	11.796	11.879	10.725	19.577	-20.34	4.675	21.253	22.959	4.81979	16.4435	4.3947
29.8667	25119	-3.036	6.008	15.81	-29.737	8.052	13.119	15.198	14.314	12.924	22.574	-18.414	7.57	24.854	26.366	8.25729	15.8931	4.24762
29.8667	19953	1.898	9.064	19.728	-23.513	10.114	17.201	18.757	16.839	15.274	25.52	-16.759	10.447	28.284	29.592	11.6033	15.5085	4.14483
29.8667	15849	6.475	12.084	23.544	-17.852	12.093	21.13	22.302	19.548	17.798	28.445	-11.628	13.248	31.52	32.672	15.0985	14.7785	3.94972
29.8667	12589	10.691	15.098	27.267	-12.786	13.976	24.91	25.872	22.408	20.462	31.516	-9.227	15.965	34.58	35.598	18.3093	14.5662	3.89299
29.8667	10000	14.516	18.087	30.997	-8.28	16.723	28.59	29.474	25.39	23.259	34.666	-6.93	18.591	37.538	39.043	21.5474	14.5374	3.88529
29.8667	7943.3	17.974	21.016	34.482	-4.327	18.391	32.037	33.02	28.495	26.167	37.758	-4.637	21.125	40.261	41.761	24.5374	14.553	3.88946
29.8667	6309.6	21.161	23.878	37.878	-0.741	19.965	35.326	36.671	31.697	29.141	40.833	-2.338	23.563	42.784	44.409	27.4448	14.6341	3.91113
29.8667	5011.9	24.084	26.627	41.22	2.383	21.421	38.486	40.192	34.904	32.146	43.894	-0.1	25.809	45.142	46.902	30.2221	14.7908	3.95301
29.8667	3981.1	26.81	29.295	44.463	5.096	22.801	41.459	43.653	38.124	35.149	46.836	2.121	27.983	47.335	48.956	32.8629	14.9665	3.99997
29.8667	3162.3	29.309	31.896	47.674	7.567	24.088	44.335	47.039	41.27	38.08	49.641	4.25	30.002	49.359	51.183	35.4066	15.2058	4.06393
29.8667	2511.9	31.664	34.388	50.613	9.732	25.301	47.039	50.307	44.323	40.883	52.228	6.287	31.882	51.22	50.985	37.6323	15.2949	4.08774
29.8667	1995.3	33.934	36.867	53.557	11.28	26.407	49.565	53.346	47.183	43.521	54.658	8.26	33.517	52.864	52.567	39.8233	15.5931	4.16744
29.8667	1584.9	36.001	39.189	56.304	13.166	27.408	51.935	56.223	49.853	45.915	56.747	10.043	34.866	54.285	53.994	41.8521	15.8233	4.22896
29.8667	1258.9	37.86	41.377	58.855	14.853	28.311	54.069	58.823	52.193	48.077	58.516	11.559	35.929	55.429	55.163	43.6439	16.0469	4.28871
29.8667	1000	39.62	43.397	61.031	16.194	29.05	55.918	61.231	55.001	49.663	59.858	12.733	36.571	56.261	56.067	45.1854	16.3116	4.35945
32	100000	-33.778	-11.331	-7.495	-67.573	-4.427	-12.165	-4.835	2.056	2.484	7.895	-27.219	-9.846	1.993	4.402	-11.4171	19.9838	5.3409
32	79433	-29.277	-8.318	-3.896	-62.471	-2.157	-8.378	-1.63	4.218	4.239	10.647	-25.425	-6.913	6.126	8.211	-8.216	19.4637	5.20191
32	63096	-24.261	-5.27	-0.011	-56.478	0.224	-4.231	1.805	6.43	6.102	13.434	-23.576	-3.927	10.349	12.108	-4.80729	18.7859	5.02073
32	50119	-18.914	-2.123	4.18	-49.945	2.661	0.084	5.393	8.687	8.043	16.265	-21.641	-0.934	14.539	16.007	-1.26414	18.0374	4.82071
32	39811	-13.383	1.046	8.449	-43.111	5.105	4.513	8.829	10.975	10.088	19.158	-19.672	2.072	18.652	19.841	2.32586	17.278	4.61774
32	31623	-7.819	4.212	12.754	-36.048	7.499	8.924	12.926	13.351	12.275	22.02	-17.571	5.061	22.579	23.55	5.9795	16.5389	4.42021
32	25119	-2.447	7.388	16.968	-29.27	9.807	13.221	16.51	15.822	14.574	25.134	-15.436	7.972	26.309	27.128	9.54857	15.9245	4.25601
32	19953	2.627	10.534	21.045	-22.853	11.999	17.393	20.217	18.369	17.023	28.189	-13.201	10.845	29.797	30.525	13.0364	15.4231	4.12199
32	15849	7.292	13.612	24.927	-17.004	14.043	21.37	23.915	21.035	19.622	31.167	-10.921	13.641	33.071	33.749	16.3942	15.0611	4.02525
32	12589	11.543	16.639	28.674	-11.781	15.973	25.191	27.605	23.836	22.347	34.266	-8.496	16.339	36.167	36.794	19.6498	14.8323	3.96409
32	10000	15.571	19.604	32.283	-7.11	17.751	28.811	31.269	26.727	25.166	37.364	-6.163	18.937	39.099	40.553	22.8473	14.8014	3.95584
32	7943.3	19.02	22.465	35.688	-3.149	19.419	32.271	34.833	29.696	28.041	40.385	-3.864	21.414	41.795	43.386	25.8143	14.8176	3.96018
32	6309.6	22.221	25.223	38.969	0.33	20.958	35.519	38.446	32.721	30.956	43.358	-1.582	23.8	44.283	46.101	28.6645	14.9062	3.98385
32	5011.9	25.167	27.896	42.167	3.337	22.38	38.618	41.921	35.754	33.85	46.243	0.634	25.973	46.615	48.66	31.3725	15.0625	4.02561
32	3981.1	27.849	30.455	45.259	5.995	23.71	41.556	45.246	38.742	36.734	49.009	2.781	28.055	48.744	50.819	33.9253	15.2323	4.07099
32	3162.3	30.372	32.955	48.269	8.401	24.937	44.375	48.434	41.675	39.532	51.64	4.851	29.992	50.708	53.073	36.3724	15.4468	4.12832
32	2511.9	32.669	35.375	51.028	10.508	26.093	47.032	51.5	44.506	42.174	54.117	6.798	31.801	52.483	52.887	38.4979	15.5065	4.14428
32	1995.3	34.923	37.696	53.763	12.005	27.146	49.532	54.333	47.187	44.641	56.357	8.633	33.357	54.054	54.478	40.5789	15.7796	4.21727
32	1584.9	36.88	39.909	56.292	13.836	28.111	51.846	57.028	49.651	46.851	58.312	10.278	34.645	55.383	55.94	42.4973	15.9862	4.27248
32	1258.9	38.736	41.984	58.681	15.47	28.966	53.94	59.453	51.804	48.788	59.962	11.674	35.687	56.463	57.099	44.1934	16.1816	4.32471
32	1000	40.432	43.868	60.73	16.772	29.651	55.778	61.678	54.411	50.202	61.2	12.751	36.301	57.253	57.962	45.6421	16.4139	4.38681
34.1333	100000	-35.164	-11.473	-8.571	-67.781	-4.553	-12.674	-4.978	2.236	2.48	8.137	-27.805	-9.79	1.585	4.482	-11.7049	20.1778	5.39274
34.1333	79433	-30.83	-8.402	-5.02	-62.49	-2.223	-8.649	-1.689	4.553	4.314	10.966	-25.996	-6.616	5.848	8.512	-8.40871	19.67	5.25702
34.1333	63096	-25.947	-5.262	-1.141	-56.214	0.219	-4.334	1.833	6.928	6.215	13.864	-24.129	-3.379	10.27	12.633	-4.88886	18.9886	5.07491
34.1333	50119	-20.694	-2.023	3.033	-49.386	2.739	0.208	5.52	9.357	8.19	16.812	-22.194	-0.135	14.704	16.733	-1.224	18.2369	4.87403
34.1333	39811	-15.212	1.232	7.298	-42.08	5.266	4.877	9.054	11.841	10.257	19.812	-20.228	3.113	19.088	20.749	2.50479	17.4405	4.66117
34.1333	31623	-9.656	4.497	11.597	-34.579	7.733	9.511	13.262	14.404	12.444	22.79	-18.139	6.343	23.305	24.662	6.29814	16.6797	4.45784
34.1333	25119	-4.267	7.77	15.796	-27.316	10.116	13.993	16.962	17.06	14.749	26.006	-16.022	9.484	27.324	28.402	10.0041	16.0379	4.2863
34.1333	19953	0.892	11.004	19.823	-20.45	12.339	18.313	20.724	19.767	17.207	29.145	-13.83	12.56	31.093	31.928	13.6082	15.5143	4.14637
34.1333	15849	5.657	14.186	23.697	-14.229	14.428	22.395	24.437	22.571	19.773	32.208	-11.597	15.53	34.608	35.283	17.0676	15.1452	4.04773
34.1333	12589	10.057	17.298	27.413	-8.725	16.361	26.254	28.131	25.405	22.446	35.319	-9.254	18.403	37.888	38.442	20.3884	14.9123	3.98548
34.1333	10000	14.21	20.342	30.97	-3.9	18.147	29.762	31.76	28.324	25.226	38.419	-6.984	21.135	40.968	42.31	23.6206	14.8877	3.97891
34.1333	7943.3	17.847	23.267	34.357	0.171	19.79	33.196	35.253	31.271	28.071	41.433	-4.75	23.714	43.754	45.193	26.6119	14.9003	3.98228
34.1333	6309.6	21.212	26.106	37.622	3.774	21.302	36.47	38.737	34.22	30.966	44.356	-2.537	26.186	46.319	47.963	29.4783	14.9752	4.0023
34.1333	5011.9	24.332	28.849	40.792	6.817	22.71	39.561	42.064	37.126	33.857	47.189	-0.366	28.407	48.717	50.531	32.1847	15.1105	4.03844
34.1333	3981.1	27.181	31.46	43.906	9.456	24.02	42.497	45.252	39.961	36.734	49.876	1.721	30.537	50.892	52.677	34.7264	15.261	4.07866
34.1333	3162.3	29.89	34.021	46.916	11.77	25.235	45.296	48.305	42.683	39.491	52.422	3.739	32.506	52.865	54.937	37.1483	15.4554	4.13063
34.1333	2511.9	32.334	36.475	49.659	13.771	26.378	47.945	51.217	45.323	42.102	54.802	5.637	34.327	54.645	54.741	39.2397	15.4807	4.1374
34.1333	1995.3	34.705	38.828	52.416	15.198	27.407	50.419	53.931	47.764	44.544	56.957	7.454	35.897	56.231	56.331	41.2916	15.7169	4.20051
34.1333	1584.9	36.823	41.085	54.958	16.908	28.332	52.729	56.47	50.006	46.713	58.835	9.07	37.181	57.584	57.784	43.177	15.8997	4.24937
34.1333	1258.9	38.743	43.185	57.359	18.447	29.131	54.842	58.719	51.975	48.605	60.379	10.436	38.184	58.656	58.942	44.8288	16.0693	4.2947
34.1333	1000	40.539	45.101	59.382	19.572	29.777	56.696	60.844	54.429	49.954	61.529	11.48	38.79	59.429	59.821	46.2388	16.2861	4.35265
36.2667	100000	-34.926	-11.792	-8.855	-68.937	-5.012	-12.536	-5.145	1.843	2.359	7.481	-28.487	-10.828	1.463	4.046	-12.0947	20.3103	5.42814
36.2667	79433	-30.348	-8.667	-5.204	-63.608	-2.731	-8.507	-1.803	4.105	4.255	10.334	-26.693	-7.807	6.02	8.183	-8.74793	19.8054	5.29322
36.2667	63096	-25.18	-5.496	-1.2	-57.274	-0.309	-4.048	1.841	6.427	6.221	13.26	-24.82	-4.701	10.82	12.404	-5.14679	19.135	5.11403
36.2667	50119	-19.528	-2.222	3.157	-50.311	2.178	0.675	5.656	8.806	8.291	16.241	-22.884	-1.581	15.656	16.657	-1.37207	18.3912	4.91526
36.2667	39811	-13.571	1.065	7.651	-42.862	4.672	5.578	9.326	11.243	10.45	19.274	-20.895	1.579	20.424	20.819	2.48236	17.6099	4.70644
36.2667	31623	-7.583	4.345	12.211	-35.148	7.132	10.458	13.663	13.744	12.738	22.253	-18.801	4.746	24.995	24.851	6.40029	16.8682	4.50821
36.2667	25119	-1.74	7.605	16.679	-27.663	9.496	15.21	17.461	16.36	15.14	25.5	-16.666	7.9	29.335	28.696	10.2366	16.255	4.34434
36.2667	19953	3.783	10.81	20.956	-20.635	11.734	19.8	21.314	19.059	17.658	28.645	-14.449	11.012	33.331	32.348	13.9547	15.7793	4.2172
36.2667	15849	8.813	13.956	25.026	-14.256	13.843	24.116	25.096	21.852	20.287	31.674	-12.173	14.066	37.046	35.8	17.5104	15.4541	4.13028
36.2667	12589	13.404	17.033	28.892	-8.602	15.799	28.2	28.818	24.72	22.979	34.799	-9.774	17.017	40.462	39.061	20.9149	15.2617	4.07886
36.2667	10000	17.625	19.996	32.527	-3.472	17.628	31.976	32.447	27.646	25.814	37.91	-7.451	19.734	43.674	43.026	24.22	15.2555	4.07719
36.2667	7943.3	21.272	22.824	35.966	0.714	19.311	35.574	35.936	30.603	28.643	40.939	-5.161	22.453	46.546	46.045	27.2618	15.2992	4.08889
36.2667	6309.6	24.603	25.575	39.225	4.356	20.871	38.957	39.408	33.594	31.481	43.85	-2.9	25.094	49.174	48.947	30.1596	15.4003	4.11589
36.2667	5011.9	27.636	28.21	42.351	7.463	22.333	42.098	42.686	36.531	34.293	46.668	-0.685	27.504	51.609	51.627	32.8803	15.5429	4.15402
36.2667	3981.1	30.372	30.748	45.343	10.125	23.692	45.082	45.818	39.423	37.067	49.344	1.472	29.805	53.832	53.858	35.4272	15.6898	4.19327
36.2667	3162.3	32.959	33.208	48.26	12.492	24.942	47.912	48.799	42.211	39.744	51.838	3.554	31.919	55.81	56.2	37.8463	15.8686	4.24106
36.2667	2511.9	35.308	35.557	50.893	14.543	26.104	50.531	51.657	44.908	42.255	54.191	5.519	33.89	57.617	56.093	39.9333	15.8708	4.24165
36.2667	1995.3	37.551	37.808	53.534	15.969	27.171	53.006	54.305	47.403	44.583	56.333	7.378	35.589	59.193	57.724	41.9676	16.0872	4.29948
36.2667	1584.9	39.579	39.931	55.944	17.687	28.111	55.294	56.789	49.685	46.645	58.171	9.031	37.013	60.551	59.218	43.8321	16.2472	4.34224
36.2667	1258.9	41.414	41.953	58.25	19.146	28.963	57.366	59.029	51.677	48.457	59.713	10.41	38.139	61.614	60.389	45.4657	16.4069	4.38492
36.2667	1000	43.14	43.728	60.167	20.287	29.64	59.159	61.14	54.093	49.716	60.816	11.423	38.844	62.373	61.252	46.8413	16.5985	4.43613
38.4	100000	-35.606	-12.082	-8.397	-69.189	-5.012	-13.055	-4.648	2.177	3.041	7.872	-27.83	-10.397	1.336	4.019	-11.9836	20.4836	5.47449
38.4	79433	-30.959	-8.909	-4.534	-63.77	-2.651	-9.085	-1.126	4.598	5.104	10.826	-25.9	-7.129	6.129	8.539	-8.4905	20.006	5.34682
38.4	63096	-25.598	-5.638	-0.243	-57.27	-0.136	-4.604	2.699	7.078	7.235	13.854	-23.924	-3.749	11.206	13.259	-4.70221	19.3511	5.17181
38.4	50119	-19.716	-2.251	4.439	-50.044	2.464	0.168	6.721	9.619	9.437	16.937	-21.9	-0.358	16.378	18.04	-0.719	18.613	4.97455
38.4	39811	-13.489	1.18	9.297	-42.154	5.101	5.144	10.579	12.202	11.713	20.055	-19.836	3.06	21.471	22.748	3.36221	17.8077	4.7593
38.4	31623	-7.133	4.584	14.213	-33.934	7.708	10.126	15.12	14.858	14.085	23.137	-17.654	6.433	26.334	27.301	7.51271	17.0342	4.55259
38.4	25119	-0.906	8.008	19.038	-25.918	10.218	15.035	19.081	17.581	16.543	26.467	-15.448	9.751	30.909	31.617	11.5697	16.3887	4.38006
38.4	19953	4.987	11.338	23.625	-18.339	12.597	19.762	23.056	20.36	19.114	29.694	-13.179	12.974	35.152	35.643	15.4846	15.888	4.24625
38.4	15849	10.352	14.571	27.946	-11.469	14.829	24.23	26.913	23.232	21.778	32.806	-10.856	16.104	39.029	39.394	19.2042	15.5481	4.1554
38.4	12589	15.198	17.701	31.984	-5.441	16.898	28.42	30.651	26.165	24.516	36.002	-8.413	19.109	42.624	42.855	22.7335	15.3556	4.10395
38.4	10000	19.491	20.645	35.757	-0.351	18.788	32.19	34.199	29.146	27.307	39.155	-6.049	21.977	45.952	46.963	26.0836	15.4013	4.11616
38.4	7943.3	23.322	23.518	39.245	4.027	20.546	35.815	37.678	32.14	30.127	42.19	-3.727	24.686	48.953	50.061	29.1844	15.4425	4.12717
38.4	6309.6	26.739	26.287	42.534	7.778	22.161	39.178	41.157	35.145	32.942	45.129	-1.434	27.295	51.631	52.947	32.1064	15.5348	4.15184
38.4	5011.9	29.845	28.918	45.671	10.976	23.65	42.339	44.427	38.085	35.727	47.96	0.806	29.657	54.133	55.607	34.8429	15.6704	4.18809
38.4	3981.1	32.671	31.429	48.638	13.683	25.03	45.289	47.526	40.979	38.456	50.632	2.941	31.893	56.42	57.837	37.3874	15.8133	4.22628
38.4	3162.3	35.249	33.903	51.491	16.099	26.297	48.043	50.512	43.765	41.103	53.175	5.013	33.966	58.489	60.146	39.8036	15.9871	4.27274
38.4	2511.9	37.596	36.251	54.067	18.145	27.467	50.629	53.378	46.431	43.583	55.541	6.935	35.898	60.37	59.987	41.877	15.9695	4.26802
38.4	1995.3	39.801	38.531	56.622	19.528	28.556	53.057	56.016	48.891	45.869	57.675	8.748	37.554	62.003	61.583	43.8881	16.1779	4.32374
38.4	1584.9	41.833	40.645	58.938	21.221	29.514	55.297	58.468	51.133	47.86	59.529	10.331	38.941	63.397	62.999	45.7219	16.3298	4.36431
38.4	1258.9	43.672	42.661	61.131	22.739	30.387	57.32	60.693	53.052	49.593	61.027	11.653	40.042	64.525	64.128	47.3302	16.4669	4.40097
38.4	1000	45.371	44.477	62.973	23.883	31.062	59.076	62.742	55.408	50.806	62.125	12.636	40.684	65.349	64.96	48.6823	16.6423	4.44784
40.5333	100000	-36.108	-11.805	-8.421	-69.378	-5.003	-13.171	-5.557	2.356	3.346	7.919	-27.521	-9.965	1.198	4.326	-11.9846	20.573	5.49837
40.5333	79433	-31.34	-8.418	-4.379	-63.854	-2.509	-8.935	-2.043	4.855	5.495	11.052	-25.499	-6.518	6.281	9.068	-8.33886	20.1086	5.37425
40.5333	63096	-25.771	-4.926	0.143	-57.107	0.157	-4.17	1.809	7.435	7.733	14.314	-23.433	-2.942	11.719	14.035	-4.35743	19.4473	5.1975
40.5333	50119	-19.638	-1.307	5.141	-49.563	2.93	0.968	5.906	10.086	10.052	17.632	-21.323	0.645	17.308	19.084	-0.1485	18.7019	4.99829
40.5333	39811	-13.034	2.363	10.356	-41.336	5.738	6.359	9.847	12.776	12.464	20.998	-19.166	4.238	22.865	24.044	4.17943	17.8947	4.78256
40.5333	31623	-6.267	5.994	15.641	-32.707	8.514	11.786	14.465	15.534	14.97	24.281	-16.928	7.781	28.208	28.853	8.58036	17.119	4.57524
40.5333	25119	0.37	9.642	20.809	-24.185	11.174	17.079	18.537	18.372	17.548	27.786	-14.649	11.255	33.228	33.396	12.883	16.4686	4.40141
40.5333	19953	6.653	13.201	25.776	-16.117	13.67	22.157	22.635	21.259	20.238	31.139	-12.312	14.669	37.872	37.633	17.0338	15.9788	4.27052
40.5333	15849	12.413	16.629	30.453	-8.829	15.981	26.892	26.61	24.208	23.012	34.348	-9.93	17.972	42.109	41.515	20.9559	15.6601	4.18535
40.5333	12589	17.616	19.963	34.83	-2.418	18.104	31.317	30.506	27.222	25.823	37.593	-7.434	21.158	45.989	45.099	24.6691	15.4918	4.14036
40.5333	10000	22.279	23.171	38.853	2.858	20.064	35.414	34.306	30.256	28.68	40.786	-5.043	24.203	49.599	49.302	28.1949	15.5878	4.16601
40.5333	7943.3	26.323	26.226	42.612	7.535	21.849	39.171	37.905	33.258	31.533	43.861	-2.681	27.069	52.755	52.468	31.4203	15.6417	4.18043
40.5333	6309.6	29.948	29.142	46.143	11.531	23.487	42.607	41.497	36.251	34.4	46.812	-0.373	29.803	55.622	55.413	34.4488	15.7501	4.20938
40.5333	5011.9	33.182	31.938	49.482	14.841	24.998	45.781	44.913	39.19	37.213	49.662	1.854	32.294	58.211	58.126	37.2632	15.905	4.25079
40.5333	3981.1	36.093	34.61	52.672	17.742	26.41	48.74	48.17	42.042	39.98	52.351	4.024	34.631	60.551	60.366	39.8844	16.0405	4.28701
40.5333	3162.3	38.788	37.186	55.713	20.208	27.709	51.539	51.312	44.77	42.631	54.904	6.092	36.789	62.657	62.687	42.3561	16.2253	4.33639
40.5333	2511.9	41.245	39.653	58.423	22.368	28.908	54.116	54.293	47.358	45.111	57.226	8.039	38.833	64.536	62.566	44.4768	16.1937	4.32795
40.5333	1995.3	43.602	42.009	61.116	23.872	29.996	56.524	56.992	49.738	47.416	59.359	9.868	40.583	66.192	64.192	46.5328	16.3884	4.37998
40.5333	1584.9	45.681	44.225	63.604	25.64	30.975	58.752	59.53	51.893	49.459	61.18	11.442	42.046	67.613	65.632	48.4051	16.5429	4.42127
40.5333	1258.9	47.571	46.309	65.925	27.216	31.839	60.81	61.815	53.745	51.222	62.68	12.77	43.226	68.748	66.759	50.0454	16.6851	4.45928
40.5333	1000	49.362	48.174	67.886	28.419	32.525	62.587	63.967	56.051	52.451	63.796	13.731	43.971	69.553	67.605	51.4341	16.8625	4.5067
42.6667	100000	-36.216	-11.799	-8.656	-70.804	-5.041	-13.235	-4.798	2.455	2.368	7.717	-27.203	-10.052	1.284	3.993	-12.1419	20.8075	5.56105
42.6667	79433	-31.329	-8.278	-4.549	-65.119	-2.466	-8.911	-1.002	5.036	4.4	10.907	-24.998	-6.383	6.68	8.937	-8.3625	20.329	5.43315
42.6667	63096	-25.635	-4.635	0.065	-58.178	0.303	-4.01	3.167	7.69	6.491	14.207	-22.724	-2.57	12.53	14.164	-4.22393	19.6576	5.2537
42.6667	50119	-19.297	-0.852	5.164	-50.226	3.207	1.309	7.604	10.421	8.67	17.582	-20.387	1.267	18.631	19.533	0.187571	18.8731	5.04405
42.6667	39811	-12.438	2.997	10.5	-41.438	6.189	6.89	11.91	13.21	10.934	21.012	-18.009	5.102	24.724	24.844	4.74479	18.0126	4.81407
42.6667	31623	-5.343	6.81	15.913	-32.049	9.141	12.532	16.881	16.065	13.307	24.403	-15.546	8.871	30.596	29.97	9.3965	17.1646	4.58743
42.6667	25119	1.656	10.619	21.229	-22.695	11.997	18.081	21.263	18.975	15.768	27.997	-13.081	12.564	36.089	34.838	13.95	16.4489	4.39615
42.6667	19953	8.321	14.327	26.329	-13.818	14.678	23.429	25.623	21.941	18.345	31.455	-10.581	16.148	41.09	39.375	18.333	15.9157	4.25365
42.6667	15849	14.424	17.903	31.135	-5.779	17.175	28.451	29.832	24.954	21.009	34.826	-8.076	19.597	45.588	43.592	22.4736	15.5898	4.16656
42.6667	12589	19.975	21.32	35.625	1.276	19.447	33.107	33.878	27.985	23.741	38.229	-5.5	22.903	49.64	47.427	26.3609	15.4278	4.12325
42.6667	10000	25.137	24.626	39.792	7.556	21.509	37.477	37.76	31.025	26.543	41.595	-3.05	26.039	53.127	51.85	30.0704	15.4621	4.13243
42.6667	7943.3	29.431	27.684	43.602	12.529	23.376	41.41	41.403	34.048	29.373	44.839	-0.67	28.977	56.31	55.213	33.3946	15.5546	4.15714
42.6667	6309.6	33.278	30.626	47.161	16.751	25.059	45.08	44.987	37.025	32.231	47.929	1.647	31.792	59.149	58.341	36.504	15.6921	4.19388
42.6667	5011.9	36.718	33.392	50.526	20.238	26.608	48.425	48.328	39.941	35.062	50.953	3.872	34.341	61.718	61.247	39.3835	15.8717	4.2419
42.6667	3981.1	39.813	35.983	53.741	23.228	28.032	51.57	51.503	42.784	37.845	53.796	5.982	36.778	64.013	63.656	42.0517	16.0368	4.28602
42.6667	3162.3	42.617	38.517	56.813	25.789	29.309	54.468	54.539	45.515	40.529	56.443	7.977	39.035	66.093	66.136	44.5557	16.2422	4.34091
42.6667	2511.9	45.086	40.905	59.588	27.938	30.493	57.163	57.43	48.095	43.065	58.882	9.852	41.111	67.958	66.142	46.6934	16.2292	4.33744
42.6667	1995.3	47.439	43.178	62.343	29.504	31.559	59.706	60.092	50.479	45.398	61.1	11.62	42.89	69.589	67.876	48.7695	16.4362	4.39276
42.6667	1584.9	49.562	45.335	64.836	31.289	32.509	62.01	62.597	52.599	47.442	63.016	13.142	44.401	70.979	69.413	50.6521	16.6054	4.43799
42.6667	1258.9	51.439	47.325	67.223	32.914	33.341	64.12	64.811	54.423	49.217	64.617	14.396	45.606	72.076	70.629	52.2955	16.7653	4.48071
42.6667	1000	53.192	49.13	69.222	34.138	33.979	65.935	66.881	56.681	50.44	65.773	15.307	46.382	72.84	71.531	53.6736	16.9484	4.52965
44.8	100000	-36.132	-11.918	-8.813	-71.144	-5.134	-12.944	-4.95	2.355	3.162	7.989	-27.769	-9.953	0.425	3.356	-12.2479	20.8768	5.57957
44.8	79433	-31.024	-8.385	-4.603	-65.455	-2.472	-8.425	-1.018	5.007	5.304	11.263	-25.548	-5.946	5.67	8.483	-8.36779	20.3969	5.45129
44.8	63096	-25.009	-4.699	0.184	-58.399	0.406	-3.27	3.348	7.727	7.525	14.66	-23.23	-1.749	11.359	13.945	-4.08586	19.6973	5.26432
44.8	50119	-18.255	-0.847	5.503	-50.264	3.444	2.361	7.995	10.503	9.821	18.147	-20.894	2.467	17.274	19.632	0.491929	18.8745	5.04443
44.8	39811	-10.914	3.075	11.097	-41.164	6.577	8.323	12.573	13.307	12.206	21.665	-18.53	6.701	23.244	25.284	5.246	17.9632	4.80086
44.8	31623	-3.319	7.04	16.82	-31.332	9.696	14.392	17.793	16.163	14.707	25.141	-16.045	10.873	29.039	30.793	10.1258	17.0615	4.55987
44.8	25119	4.181	11.016	22.449	-21.434	12.719	20.336	22.435	19.057	17.276	28.858	-13.562	14.893	34.571	36.048	14.9174	16.3148	4.36031
44.8	19953	11.252	14.904	27.825	-11.964	15.547	26.044	27.002	21.968	19.943	32.415	-11.045	18.792	39.711	40.919	19.5224	15.7797	4.21731
44.8	15849	17.725	18.658	32.862	-3.286	18.169	31.372	31.378	24.914	22.72	35.845	-8.461	22.52	44.402	45.449	23.8762	15.4634	4.13277
44.8	12589	23.509	22.282	37.546	4.38	20.557	36.271	35.581	27.847	25.551	39.308	-5.799	26.049	48.7	49.583	27.9546	15.3361	4.09873
44.8	10000	28.575	25.668	41.805	11.079	22.722	40.841	39.594	30.829	28.445	42.736	-3.276	29.418	52.685	54.229	31.8107	15.4656	4.13335
44.8	7943.3	33.011	28.92	45.707	16.492	24.668	44.96	43.322	33.755	31.32	46.062	-0.796	32.537	56.206	57.824	35.2849	15.6099	4.17192
44.8	6309.6	36.878	31.991	49.335	21.077	26.413	48.7	46.975	36.687	34.209	49.272	1.623	35.486	59.347	61.092	38.5061	15.7862	4.21903
44.8	5011.9	40.332	34.884	52.744	24.916	28.003	52.139	50.386	39.574	37.021	52.385	3.964	38.138	62.182	64.056	41.4803	15.9806	4.27099
44.8	3981.1	43.435	37.625	56.005	28.143	29.452	55.298	53.609	42.388	39.781	55.331	6.241	40.626	64.725	66.522	44.2272	16.1486	4.3159
44.8	3162.3	46.274	40.257	59.102	30.877	30.767	58.248	56.681	45.083	42.43	58.063	8.356	42.927	67.05	69.063	46.7984	16.3643	4.37354
44.8	2511.9	48.827	42.748	61.915	33.181	31.953	60.989	59.64	47.671	44.901	60.597	10.334	45.06	69.12	69.091	49.0019	16.3514	4.37011
44.8	1995.3	51.194	45.099	64.712	34.84	33.029	63.533	62.341	50.084	47.177	62.871	12.209	46.92	70.93	70.833	51.1266	16.5501	4.42319
44.8	1584.9	53.355	47.286	67.27	36.725	34.001	65.848	64.851	52.27	49.19	64.859	13.806	48.457	72.489	72.304	53.0508	16.7164	4.46764
44.8	1258.9	55.276	49.348	69.695	38.393	34.846	67.988	67.124	54.17	50.885	66.465	15.179	49.677	73.747	73.509	54.7359	16.8746	4.50993
44.8	1000	57.058	51.176	71.826	39.667	35.514	69.832	69.251	56.5	52.074	67.656	16.153	50.475	74.697	74.368	56.1605	17.0624	4.56013
46.9333	100000	-37.173	-12.6	-9.577	-71.456	-5.663	-13.9	-6.132	10.024	1.747	7.224	-28.103	-10.426	0.272	3.563	-12.3	21.3939	5.71775
46.9333	79433	-31.937	-9.007	-5.377	-65.73	-3.044	-9.357	-2.298	12.945	3.837	10.59	-25.811	-6.227	5.365	8.792	-8.37564	20.8952	5.58448
46.9333	63096	-25.725	-5.233	-0.643	-58.617	-0.2	-4.15	1.973	15.929	5.999	14.156	-23.475	-1.798	10.877	14.437	-4.03357	20.1725	5.39132
46.9333	50119	-18.631	-1.305	4.65	-50.393	2.83	1.59	6.52	18.968	8.269	17.753	-21.061	2.699	16.561	20.305	0.625357	19.2917	5.15592
46.9333	39811	-10.921	2.718	10.195	-41.106	5.969	7.685	10.985	22.015	10.63	21.447	-18.603	7.21	22.304	26.267	5.48536	18.3083	4.8931
46.9333	31623	-2.856	6.746	15.899	-31.047	9.129	13.965	16.109	25.124	13.102	25.063	-16.091	11.638	27.902	32.047	10.4807	17.3234	4.62988
46.9333	25119	5.107	10.793	21.519	-20.932	12.188	20.122	20.629	28.236	15.664	28.868	-13.565	15.938	33.279	37.605	15.3894	16.5082	4.41201
46.9333	19953	12.68	14.785	26.892	-11.096	15.085	26.094	25.159	31.334	18.337	32.552	-10.963	20.035	38.325	42.787	20.1433	15.8973	4.24872
46.9333	15849	19.582	18.641	31.981	-2.103	17.799	31.661	29.491	34.496	21.116	36.075	-8.387	23.93	43.026	47.605	24.6366	15.5596	4.15848
46.9333	12589	25.747	22.359	36.738	5.874	20.272	36.812	33.69	37.648	23.954	39.62	-5.67	27.589	47.359	51.945	28.8526	15.4144	4.11966
46.9333	10000	31.274	25.819	41.159	12.614	22.537	41.556	37.732	40.87	26.885	42.86	-3.121	31.043	51.352	56.758	32.8099	15.5603	4.15868
46.9333	7943.3	35.953	29.189	45.236	18.314	24.585	45.833	41.539	43.993	29.806	46.189	-0.593	34.241	55.004	60.477	36.4119	15.7096	4.19856
46.9333	6309.6	40.077	32.412	49.053	23.144	26.434	49.759	45.282	47.122	32.788	49.378	1.845	37.27	58.348	63.989	39.7786	15.9234	4.25571
46.9333	5011.9	43.665	35.415	52.649	27.089	28.115	53.288	48.74	50.234	35.713	52.476	4.202	39.98	61.422	67.146	42.8667	16.1635	4.31988
46.9333	3981.1	46.847	38.278	56.06	30.37	29.651	56.554	52.049	53.362	38.649	55.435	6.437	42.535	64.239	69.832	45.7356	16.3971	4.38232
46.9333	3162.3	49.758	41.024	59.339	33.257	31.041	59.616	55.19	56.455	41.441	58.137	8.616	44.986	66.785	72.555	48.4429	16.6467	4.44901
46.9333	2511.9	52.371	43.634	62.284	35.647	32.321	62.404	58.188	59.584	44.079	60.684	10.644	47.145	69.071	72.761	50.7726	16.6595	4.45244
46.9333	1995.3	54.805	46.112	65.207	37.323	33.488	64.987	60.943	62.696	46.499	63.019	12.559	49.029	71.108	74.631	53.029	16.9085	4.51899
46.9333	1584.9	56.889	48.436	67.907	39.186	34.517	67.413	63.504	65.828	48.635	65.005	14.19	50.634	72.856	76.312	55.0937	17.1522	4.58412
46.9333	1258.9	58.863	50.623	70.485	40.911	35.438	69.568	65.837	69.032	50.486	66.665	15.565	51.916	74.286	77.698	56.9552	17.4009	4.6506
46.9333	1000	60.682	52.583	72.693	42.171	36.157	71.42	67.958	73.157	51.783	67.929	16.572	52.722	75.389	78.777	58.5709	17.759	4.74629
49.0667	100000	-36.866	-12.338	-8.582	-65.548	-1.652	-6.811	-2.27	5.827	6.349	11.661	-21.291	-7.466	2.171	39.997	-6.91564	24.1629	6.4578
49.0667	79433	-31.493	-8.813	-4.28	-60.064	0.824	-2.44	1.391	8.649	8.759	15.468	-17.866	-3.064	7.369	45.121	-2.8885	23.8534	6.37509
49.0667	63096	-25.067	-5.117	0.635	-53.388	3.532	2.624	5.425	11.582	11.283	19.458	-14.255	1.72	13.145	50.826	1.60021	23.4036	6.25487
49.0667	50119	-17.755	-1.253	6.08	-45.729	6.391	8.112	9.787	14.631	13.899	23.61	-10.51	6.791	19.369	57.058	6.46293	22.8954	6.11906
49.0667	39811	-9.699	2.772	11.852	-37.243	9.335	14.008	14.08	17.764	16.637	27.845	-6.69	12.098	25.924	63.605	11.592	22.3712	5.97895
49.0667	31623	-1.242	6.829	17.703	-28.141	12.317	20.083	19.164	21	19.508	32.045	-2.694	17.581	32.629	70.408	16.9421	21.9159	5.85728
49.0667	25119	7.166	10.932	23.493	-18.973	15.25	26.137	23.718	24.351	22.498	36.503	1.313	23.138	39.393	77.248	22.2976	21.6407	5.78373
49.0667	19953	15.237	14.988	28.987	-10.069	18.067	32.02	28.369	27.761	25.6	40.8	5.402	28.72	46.02	84.032	27.5667	21.5548	5.76076
49.0667	15849	22.575	18.971	34.2	-1.751	20.77	37.644	32.974	31.242	28.825	44.96	9.488	34.228	52.433	90.622	32.6558	21.6615	5.78928
49.0667	12589	29.197	22.829	39.03	5.728	23.289	42.971	37.528	34.748	32.07	49.1	13.607	39.57	58.56	96.961	37.5134	21.9331	5.86186
49.0667	10000	35.043	26.528	43.502	12.381	25.648	48.009	41.975	38.232	35.394	53.153	17.568	44.704	64.225	103.778	42.1529	22.4764	6.00706
49.0667	7943.3	40.167	30.03	47.643	18.142	27.835	52.559	46.23	41.64	38.697	56.969	21.357	49.547	69.506	109.349	46.4051	22.899	6.12001
49.0667	6309.6	44.541	33.364	51.46	23.172	29.884	56.91	50.456	44.994	41.972	60.628	24.979	54.115	74.335	114.516	50.3804	23.3353	6.23662
49.0667	5011.9	48.373	36.526	55.077	27.493	31.744	61.001	54.494	48.231	45.211	64.085	28.371	58.214	78.715	119.164	54.0499	23.7444	6.34596
49.0667	3981.1	51.728	39.509	58.528	31.185	33.505	64.713	58.328	51.346	48.243	67.313	31.562	61.977	82.662	123.047	57.4033	24.053	6.42843
49.0667	3162.3	54.742	42.392	61.792	34.412	35.112	68.169	61.963	54.285	51.17	70.314	34.505	65.388	86.184	126.793	60.5158	24.3766	6.51493
49.0667	2511.9	57.444	45.104	64.725	37.291	36.602	71.52	65.448	57.048	53.933	73.017	37.204	68.472	89.302	127.861	63.2122	24.182	6.4629
49.0667	1995.3	59.965	47.706	67.69	39.521	37.982	74.643	68.613	59.568	56.448	75.454	39.705	71.146	92.032	130.489	65.783	24.3648	6.51176
49.0667	1584.9	62.279	50.167	70.413	41.957	39.237	77.43	71.6	61.803	58.625	77.524	41.871	73.358	94.397	132.795	68.104	24.4752	6.54128
49.0667	1258.9	64.259	52.44	72.997	44.168	40.356	80.07	74.319	63.679	60.507	79.217	43.654	75.194	96.29	134.581	70.1236	24.5172	6.55249
49.0667	1000	66.169	54.509	75.202	45.922	41.285	82.366	76.848	65.957	61.82	80.478	45.056	76.49	97.794	135.953	71.8464	24.5228	6.55399
51.2	100000	-37.074	-12.284	-9.107	-71.336	-4.606	-12.24	-3.925	4.926	5.693	6.183	-21.825	-8.188	0.524	38.529	-8.90929	24.6442	6.58643
51.2	79433	-32.108	-8.419	-4.436	-65.69	-1.469	-7.001	0.785	9.209	9.906	11.528	-17.132	-2.055	7.171	45.264	-3.88907	24.7922	6.626
51.2	63096	-26.193	-4.33	0.995	-58.487	2.138	-0.739	6.233	13.755	14.353	17.479	-12.223	4.906	14.975	53.145	1.85764	24.8767	6.64857
51.2	50119	-19.413	0.009	7.185	-49.789	6.176	6.494	12.371	18.46	18.937	23.914	-7.212	12.389	23.706	61.975	8.22871	24.919	6.65989
51.2	39811	-11.881	4.536	13.862	-39.704	10.538	14.57	18.715	23.242	23.614	30.706	-2.286	20.104	32.998	71.336	15.025	24.917	6.65935
51.2	31623	-3.811	9.209	20.847	-28.347	15.05	23.219	25.993	28.009	28.249	37.539	2.513	27.677	42.305	80.737	22.0849	24.8418	6.63926
51.2	25119	4.452	14.038	27.93	-16.474	19.546	32.044	32.786	32.741	32.84	44.53	7.032	34.821	51.209	89.695	29.085	24.7633	6.61828
51.2	19953	12.717	18.952	34.824	-4.633	23.879	40.722	39.515	37.333	37.419	51.136	11.206	41.309	59.334	97.808	35.8229	24.662	6.59121
51.2	15849	20.62	23.894	41.45	6.585	27.931	48.89	45.981	41.807	41.922	57.248	15.005	47.067	66.486	104.894	42.1271	24.5618	6.56441
51.2	12589	28.01	28.838	47.685	16.622	31.625	56.423	52.189	46.105	46.269	62.984	18.532	52.091	72.644	110.916	47.9238	24.4791	6.54233
51.2	10000	34.923	33.663	53.519	25.288	34.971	63.183	58.015	50.226	50.552	68.234	21.657	56.434	77.856	116.777	53.2356	24.5691	6.56636
51.2	7943.3	41.076	38.379	58.879	32.553	37.944	69.22	63.523	54.184	54.711	72.886	24.455	60.142	82.214	121.142	57.9506	24.5394	6.55844
51.2	6309.6	46.631	42.974	63.862	38.619	40.619	74.551	68.899	58.068	58.735	77.074	26.96	63.38	85.845	124.838	62.2182	24.5109	6.55081
51.2	5011.9	51.618	47.364	68.411	43.576	42.988	79.265	73.908	61.842	62.549	80.81	29.265	66.113	88.914	127.942	66.0404	24.4803	6.54263
51.2	3981.1	56.032	51.537	72.566	47.629	45.089	83.397	78.631	65.519	66.154	84.161	31.329	68.544	91.517	130.354	69.4614	24.4195	6.52639
51.2	3162.3	60.043	55.531	76.469	51.124	46.954	87.122	82.997	69.089	69.549	87.116	33.169	70.653	93.762	132.711	72.5921	24.4226	6.52722
51.2	2511.9	63.617	59.279	79.906	54.046	48.625	90.454	87.104	72.52	72.715	89.74	34.796	72.563	95.67	132.485	75.2514	24.0235	6.42055
51.2	1995.3	66.868	62.775	83.2	56.152	50.105	93.47	90.76	75.753	75.594	92.018	36.292	74.124	97.305	133.939	77.7396	24.0243	6.42077
51.2	1584.9	69.792	66.002	86.149	58.466	51.393	96.173	94.131	78.792	78.141	93.898	37.512	75.367	98.615	135.175	79.9719	24.0142	6.41805
51.2	1258.9	72.33	68.97	88.883	60.565	52.504	98.595	97.126	81.413	80.378	95.406	38.488	76.285	99.633	136.071	81.9034	23.9991	6.41403
51.2	1000	74.68	71.651	91.219	62.213	53.389	100.657	99.781	84.445	82.023	96.404	39.088	76.744	100.29	136.63	83.5153	24.0022	6.41486
53.3333	100000	-37.325	-9.603	-7.089	-71.704	-4.439	-11.604	-1.669	7.455	6.454	6.682	-23.346	-8.938	0.374	38.047	-8.33607	24.9243	6.66131
53.3333	79433	-31.157	-3.868	-1.447	-65.705	-0.918	-5.944	3.91	12.325	10.534	12.149	-19.287	-3.344	6.721	44.417	-2.97243	24.8757	6.64831
53.3333	63096	-23.44	2.473	5.158	-57.924	3.174	0.831	10.385	17.441	14.785	18.203	-15.081	2.861	14.011	51.7	3.18407	24.6092	6.57709
53.3333	50119	-14.243	9.261	12.755	-48.492	7.764	8.582	17.651	22.602	19.182	24.672	-10.809	9.414	22.01	59.695	10.0031	24.1602	6.45709
53.3333	39811	-3.727	16.255	20.966	-37.388	12.693	17.161	25.216	27.681	23.635	31.305	-6.615	16.113	30.389	67.961	17.2604	23.512	6.28384
53.3333	31623	7.661	23.158	29.438	-24.871	17.746	26.114	33.587	32.571	28.077	37.817	-2.503	22.649	38.702	76.123	24.7335	22.7558	6.08175
53.3333	25119	19.23	29.823	37.744	-11.839	22.678	35.076	41.291	37.216	32.462	44.289	1.393	28.82	46.603	83.847	32.0452	22.0699	5.89842
53.3333	19953	30.313	35.991	45.494	1.239	27.257	43.554	48.638	41.572	36.729	50.264	5.078	34.515	53.791	90.824	38.9471	21.5157	5.75032
53.3333	15849	40.358	41.564	52.5	13.421	31.371	51.277	55.309	45.637	40.854	55.615	8.519	39.665	60.164	96.966	45.23	21.1906	5.66342
53.3333	12589	49.037	46.536	58.659	24.089	34.952	58.148	61.27	49.431	44.748	60.58	11.759	44.227	65.7	102.244	50.8129	21.0884	5.6361
53.3333	10000	56.237	50.847	63.722	33.181	38.045	64.188	66.603	52.984	48.438	65.048	14.688	48.258	70.392	107.672	55.7359	21.3031	5.6935
53.3333	7943.3	62.222	54.623	68.226	40.487	40.635	69.391	71.227	56.283	51.896	68.988	17.349	51.787	74.396	111.643	59.9395	21.4701	5.73812
53.3333	6309.6	67.14	57.944	72.11	46.533	42.836	73.843	75.407	59.458	55.143	72.513	19.803	54.906	77.814	115.082	63.6094	21.6582	5.7884
53.3333	5011.9	71.241	60.897	75.552	51.394	44.725	77.676	79.075	62.482	58.128	75.68	22.031	57.54	80.703	118.065	66.7992	21.8542	5.84078
53.3333	3981.1	74.667	63.541	78.595	55.368	46.374	81	82.363	65.372	60.979	78.496	24.079	59.908	83.172	120.395	69.5935	21.9789	5.8741
53.3333	3162.3	77.618	65.984	81.395	58.652	47.802	83.988	85.383	68.14	63.606	81.029	25.965	62.01	85.316	122.694	72.113	22.1454	5.91862
53.3333	2511.9	80.156	68.225	83.797	61.394	49.052	86.683	88.147	70.84	66.011	83.285	27.633	63.889	87.163	122.436	74.1936	21.9097	5.85562
53.3333	1995.3	82.434	70.32	86.122	63.472	50.146	89.126	90.614	73.33	68.196	85.228	29.152	65.488	88.712	123.874	76.1581	22.0121	5.88299
53.3333	1584.9	84.504	72.268	88.273	65.723	51.096	91.294	92.869	75.584	70.109	86.835	30.433	66.727	89.964	125.098	77.9126	22.1015	5.90687
53.3333	1258.9	86.353	74.108	90.341	67.802	51.905	93.232	94.861	77.559	71.765	88.057	31.38	67.649	90.878	126.008	79.4213	22.1908	5.93073
53.3333	1000	88.122	75.7	92.028	69.46	52.515	94.889	96.711	79.975	72.843	88.883	31.959	68.152	91.532	126.585	80.6681	22.3123	5.96322
55.4667	100000	-37.86	-11.056	-7.832	-71.997	-4.613	-11.595	-1.683	6.554	7.441	7.497	-21.616	-8.765	-0.076	37.878	-8.40879	24.9654	6.67228
55.4667	79433	-31.98	-6.095	-2.451	-65.857	-1.299	-6.022	3.561	11.095	11.906	13.204	-16.189	-2.443	6.718	44.752	-2.93571	24.9432	6.66635
55.4667	63096	-24.797	-0.735	3.782	-58.114	2.472	0.563	9.534	15.842	16.574	19.483	-10.401	4.824	14.786	52.895	3.33629	24.8095	6.63063
55.4667	50119	-16.439	4.965	10.811	-48.803	6.624	7.978	16.11	20.661	21.31	26.159	-4.462	12.714	23.972	62.178	10.2699	24.607	6.57651
55.4667	39811	-7.078	10.754	18.301	-38.016	11.004	16.017	22.79	25.452	26.015	32.987	1.397	20.929	33.915	72.161	17.6163	24.3506	6.50797
55.4667	31623	2.835	16.483	25.938	-26.044	15.427	24.242	30.157	30.104	30.597	39.638	7.046	29.043	44.061	82.273	25.1286	24.0874	6.43763
55.4667	25119	12.785	22.01	33.347	-13.674	19.686	32.322	36.806	34.611	35	46.193	12.261	36.71	53.843	91.963	32.4188	23.9086	6.38984
55.4667	19953	22.254	27.206	40.241	-1.644	23.612	39.906	43.185	38.864	39.197	52.162	16.979	43.655	62.766	100.729	39.2223	23.8305	6.36897
55.4667	15849	30.801	32.017	46.48	9.372	27.142	46.776	49.021	42.903	43.131	57.431	21.175	49.803	70.625	108.332	45.3578	23.8567	6.37597
55.4667	12589	38.33	36.4	51.978	18.952	30.229	52.816	54.302	46.718	46.773	62.238	24.975	55.06	77.306	114.685	50.7687	23.9401	6.39826
55.4667	10000	44.991	40.402	56.774	26.684	32.893	57.884	59.002	50.332	50.179	66.495	28.152	59.352	82.946	120.792	55.4913	24.2652	6.48514
55.4667	7943.3	50.396	43.948	60.905	33.191	35.205	62.401	63.226	53.7	53.319	70.166	30.977	63.115	87.482	125.225	59.5183	24.4106	6.52402
55.4667	6309.6	54.952	47.165	64.546	38.5	37.199	66.291	67.125	56.881	56.26	73.432	33.441	66.323	91.179	128.939	63.0166	24.5422	6.55919
55.4667	5011.9	58.799	50.116	67.744	42.812	38.931	69.673	70.634	59.841	58.972	76.353	35.621	68.991	94.243	132.088	66.0584	24.6579	6.5901
55.4667	3981.1	62.131	52.807	70.649	46.269	40.475	72.681	73.797	62.637	61.503	78.91	37.535	71.294	96.744	134.43	68.7044	24.6808	6.59622
55.4667	3162.3	65.03	55.329	73.304	49.196	41.812	75.381	76.727	65.252	63.858	81.174	39.229	73.225	98.853	136.678	71.0749	24.7403	6.61213
55.4667	2511.9	67.567	57.675	75.62	51.665	43.004	77.824	79.434	67.715	65.974	83.122	40.687	75.001	100.617	136.329	73.0167	24.3247	6.50105
55.4667	1995.3	69.915	59.923	77.879	53.422	44.065	80.031	81.866	69.951	67.851	84.805	41.964	76.394	102.04	137.661	74.8405	24.3054	6.49588
55.4667	1584.9	71.99	62.025	79.901	55.388	44.97	82.02	84.057	71.917	69.451	86.169	42.994	77.478	103.21	138.826	76.4569	24.2655	6.48523
55.4667	1258.9	73.926	63.962	81.791	57.235	45.746	83.798	86.004	73.558	70.815	87.204	43.696	78.255	104.086	139.602	77.8341	24.1868	6.4642
55.4667	1000	75.72	65.717	83.358	58.722	46.33	85.427	87.757	75.644	71.63	87.819	44	78.603	104.642	139.982	78.9536	24.0952	6.43971
57.6	100000	-37.736	-10.206	-7.37	-72.134	-4.69	-11.425	-0.363	8.607	9.057	8.238	-21.378	-9.128	-0.821	37.033	-8.02257	25.075	6.70158
57.6	79433	-31.58	-4.481	-1.437	-65.995	-1.169	-5.486	5.58	14.204	14.375	14.546	-15.51	-2.598	6.028	43.951	-2.11229	25.1308	6.71648
57.6	63096	-23.971	1.878	5.593	-58.042	2.944	1.65	12.519	20.208	20.007	21.649	-9.141	4.968	14.308	52.218	4.77057	25.0304	6.68966
57.6	50119	-14.927	8.727	13.712	-48.385	7.535	9.783	20.285	26.374	25.781	29.327	-2.544	13.31	23.853	61.741	12.4694	24.8071	6.62999
57.6	39811	-4.678	15.787	22.554	-37.103	12.478	18.679	28.349	32.501	31.507	37.252	4.013	22.103	34.304	72.057	20.7002	24.4573	6.53648
57.6	31623	6.443	22.784	31.697	-24.513	17.515	27.919	37.229	38.418	37.023	44.969	10.35	30.869	45.079	82.597	29.1699	24.0341	6.4234
57.6	25119	17.749	29.523	40.659	-11.346	22.405	37.052	45.334	43.981	42.244	52.449	16.17	39.148	55.533	92.765	37.4047	23.6383	6.31761
57.6	19953	28.593	35.794	48.998	1.497	26.937	45.607	52.977	49.049	47.059	59.158	21.411	46.696	65.134	101.989	45.0642	23.3472	6.23979
57.6	15849	38.469	41.446	56.417	13.374	30.953	53.259	59.837	53.636	51.471	64.959	26.041	53.311	73.545	109.969	51.9062	23.1764	6.19415
57.6	12589	47.05	46.456	62.849	23.685	34.425	59.938	65.864	57.772	55.474	70.068	30.133	58.905	80.69	116.626	57.8525	23.1327	6.18247
57.6	10000	54.471	50.856	68.14	32.278	37.353	65.487	71.073	61.386	59.098	74.4	33.389	63.65	86.518	122.852	62.9251	23.3369	6.23704
57.6	7943.3	60.416	54.639	72.631	39.139	39.788	70.289	75.481	64.682	62.325	78.232	36.287	67.579	91.238	127.416	67.153	23.4711	6.27291
57.6	6309.6	65.307	58	76.441	44.722	41.834	74.339	79.408	67.701	65.27	81.516	38.809	70.885	95.065	131.159	70.7469	23.6024	6.30801
57.6	5011.9	69.371	61.006	79.691	49.129	43.557	77.772	82.779	70.423	67.952	84.383	40.943	73.579	98.207	134.23	73.7873	23.7332	6.34296
57.6	3981.1	72.716	63.62	82.563	52.663	45.031	80.738	85.736	72.893	70.407	86.848	42.83	75.897	100.742	136.521	76.3718	23.7939	6.35919
57.6	3162.3	75.586	66.074	85.12	55.551	46.299	83.391	88.406	75.146	72.642	89.003	44.474	77.834	102.856	138.681	78.6474	23.8925	6.38555
57.6	2511.9	78.064	68.294	87.304	57.931	47.391	85.721	90.842	77.171	74.656	90.872	45.847	79.5	104.582	138.263	80.4599	23.5537	6.295
57.6	1995.3	80.281	70.36	89.381	59.625	48.319	87.818	92.979	78.98	76.449	92.446	47.078	80.847	105.991	139.563	82.1512	23.6009	6.30761
57.6	1584.9	82.266	72.269	91.274	61.492	49.117	89.71	94.929	80.539	77.942	93.715	48.031	81.838	107.116	140.598	83.6311	23.6095	6.3099
57.6	1258.9	84.033	74.06	93.047	63.265	49.781	91.34	96.614	81.818	79.203	94.633	48.676	82.566	107.909	141.287	84.8737	23.5796	6.30191
57.6	1000	85.636	75.63	94.486	64.545	50.254	92.674	98.107	83.576	79.908	95.154	48.936	82.853	108.373	141.599	85.8379	23.5515	6.29441
59.7333	100000	-38.374	-10.09	-7.626	-73.012	-5.051	-11.788	-0.49	8.497	9.052	7.457	-22.48	-9.944	-1.341	36.447	-8.48164	25.2145	6.73885
59.7333	79433	-32.073	-3.914	-1.402	-66.92	-1.453	-5.592	5.864	14.588	14.792	13.949	-16.518	-3.507	5.491	43.285	-2.38643	25.3094	6.76422
59.7333	63096	-24.141	3.031	6.066	-58.952	2.773	1.931	13.343	21.181	20.934	21.324	-9.966	3.983	13.705	51.481	4.76379	25.2232	6.74119
59.7333	50119	-14.554	10.589	14.757	-49.215	7.546	10.599	21.865	27.978	27.211	29.333	-3.092	12.209	23.169	60.838	12.8024	24.9567	6.66997
59.7333	39811	-3.524	18.435	24.323	-37.681	12.697	20.208	30.867	34.743	33.404	37.629	3.788	20.885	33.523	70.957	21.4467	24.4866	6.54431
59.7333	31623	8.55	26.184	34.309	-24.567	17.984	30.269	40.803	41.197	39.367	45.725	10.454	29.54	44.181	81.324	30.38	23.8712	6.37984
59.7333	25119	20.897	33.61	44.123	-10.787	23.15	40.209	50.009	47.18	44.92	53.567	16.603	37.746	54.578	91.327	39.0809	23.2606	6.21665
59.7333	19953	32.789	40.431	53.247	2.82	27.93	49.522	58.626	52.585	50.005	60.585	22.14	45.218	64.14	100.465	47.1788	22.7681	6.08502
59.7333	15849	43.523	46.478	61.377	15.43	32.171	57.837	66.25	57.407	54.542	66.684	26.993	51.833	72.535	108.489	54.3964	22.4756	6.00685
59.7333	12589	52.787	51.788	68.347	26.415	35.828	65.001	72.864	61.68	58.618	72.036	31.244	57.507	79.668	115.306	60.6492	22.3852	5.9827
59.7333	10000	60.61	56.357	74.172	35.526	38.915	70.853	78.466	65.509	62.162	76.683	34.79	62.321	85.428	121.713	65.9646	22.5799	6.03474
59.7333	7943.3	66.792	60.274	78.945	42.639	41.482	75.864	83.124	68.861	65.376	80.532	37.792	66.373	90.275	126.431	70.34	22.7553	6.08161
59.7333	6309.6	71.841	63.642	82.912	48.379	43.622	79.944	87.138	71.868	68.228	83.855	40.346	69.831	94.219	130.385	74.015	22.9575	6.13565
59.7333	5011.9	75.894	66.523	86.235	52.939	45.421	83.349	90.511	74.544	70.798	86.716	42.574	72.709	97.413	133.644	77.0907	23.1432	6.18527
59.7333	3981.1	79.245	69.072	89.027	56.542	46.948	86.248	93.431	76.972	73.125	89.191	44.5	75.177	100.048	136.135	79.6901	23.2706	6.21932
59.7333	3162.3	82.063	71.385	91.497	59.508	48.251	88.765	96.074	79.092	75.24	91.332	46.169	77.298	102.261	138.462	81.9569	23.4312	6.26224
59.7333	2511.9	84.421	73.435	93.51	61.892	49.36	90.926	98.426	81.033	77.116	93.2	47.609	79.18	104.087	138.15	83.7389	23.1552	6.18849
59.7333	1995.3	86.556	75.347	95.515	63.547	50.308	92.83	100.464	82.708	78.78	94.753	48.833	80.654	105.58	139.519	85.3853	23.2547	6.21508
59.7333	1584.9	88.467	77.096	97.303	65.437	51.101	94.5	102.279	84.174	80.156	95.995	49.751	81.81	106.773	140.663	86.8218	23.3208	6.23276
59.7333	1258.9	90.106	78.743	98.941	67.123	51.764	95.933	103.814	85.338	81.296	96.892	50.359	82.651	107.635	141.461	88.004	23.3566	6.24232
59.7333	1000	91.598	80.173	100.275	68.408	52.217	97.12	105.19	86.967	81.911	97.369	50.633	83.051	108.151	141.884	88.9248	23.3898	6.2512
61.8667	100000	-39.027	-10.801	-8.344	-73.356	-5.236	-11.847	-0.945	8.459	8.465	6.833	-23.741	-10.013	-1.339	36.447	-8.88893	25.324	6.76812
61.8667	79433	-32.697	-4.59	-2.207	-67.207	-1.575	-5.673	5.517	14.851	14.173	13.281	-18.219	-3.478	5.471	43.239	-2.79386	25.4332	6.79731
61.8667	63096	-24.779	2.435	5.167	-59.197	2.739	1.8	13.049	21.842	20.277	20.656	-12.117	4.159	13.619	51.336	4.35614	25.3683	6.77996
61.8667	50119	-15.24	10.138	13.787	-49.348	7.61	10.449	21.639	29.177	26.542	28.725	-5.696	12.618	22.953	60.618	12.4266	25.127	6.71547
61.8667	39811	-4.228	18.152	23.281	-37.65	12.904	20.088	30.712	36.508	32.763	37.14	0.796	21.554	33.085	70.641	21.1247	24.6642	6.5918
61.8667	31623	7.784	26.033	33.231	-24.341	18.358	30.19	40.733	43.545	38.739	45.437	7.18	30.473	43.462	80.897	30.1229	24.0417	6.42543
61.8667	25119	20.16	33.535	43.069	-10.302	23.677	40.263	49.999	50.097	44.341	53.521	13.17	38.943	53.516	90.775	38.9117	23.387	6.25045
61.8667	19953	32.1	40.443	52.259	3.669	28.602	49.745	58.681	55.92	49.45	60.776	18.715	46.604	62.738	99.794	47.1069	22.8085	6.09584
61.8667	15849	42.916	46.614	60.512	16.598	32.979	58.254	66.426	61.055	54.085	67.081	23.702	53.304	70.891	107.686	54.4359	22.4247	5.99326
61.8667	12589	52.296	51.984	67.64	27.973	36.717	65.591	73.098	65.52	58.171	72.628	28.179	59.018	77.911	114.38	60.7933	22.2376	5.94324
61.8667	10000	60.099	56.496	73.447	37.19	39.837	71.807	78.528	69.409	61.835	77.249	31.952	63.708	83.687	120.652	66.1354	22.3697	5.97855
61.8667	7943.3	66.424	60.431	78.378	44.716	42.429	76.96	83.191	72.752	65.047	81.262	35.252	67.653	88.558	125.342	70.5996	22.4814	6.00842
61.8667	6309.6	71.539	63.864	82.459	50.745	44.577	81.24	87.202	75.681	67.933	84.662	38.151	71.002	92.593	129.266	74.351	22.6331	6.04894
61.8667	5011.9	75.687	66.902	85.953	55.415	46.357	84.8	90.541	78.245	70.527	87.638	40.693	73.739	95.942	132.538	77.4984	22.8005	6.09368
61.8667	3981.1	79.076	69.531	88.944	59.034	47.871	87.785	93.436	80.531	72.884	90.15	42.902	76.118	98.763	135.056	80.1486	22.924	6.12669
61.8667	3162.3	81.965	71.94	91.561	62.023	49.18	90.384	95.981	82.612	75.004	92.35	44.804	78.139	101.149	137.485	82.4698	23.0913	6.1714
61.8667	2511.9	84.429	74.095	93.708	64.348	50.309	92.583	98.263	84.466	76.912	94.248	46.471	79.899	103.153	137.317	84.3001	22.8371	6.10347
61.8667	1995.3	86.635	76.085	95.785	66.066	51.277	94.562	100.236	86.081	78.601	95.825	47.928	81.369	104.834	138.792	86.0054	22.9337	6.12928
61.8667	1584.9	88.569	77.924	97.573	68.001	52.099	96.232	101.928	87.47	79.988	97.094	49.066	82.501	106.183	140.012	87.4743	22.9872	6.14359
61.8667	1258.9	90.28	79.617	99.229	69.644	52.748	97.67	103.374	88.534	81.135	97.991	49.867	83.29	107.207	140.907	88.6781	23.0322	6.1556
61.8667	1000	91.81	81.111	100.507	70.897	53.207	98.814	104.625	90.056	81.748	98.461	50.313	83.62	107.881	141.456	89.6076	23.0779	6.16783
64	100000	-38.853	-10.957	-8.097	-73.665	-5.431	-12.378	-0.979	7.81	7.912	6.87	-23.446	-10.4	-1.552	36.027	-9.08136	25.237	6.74488
64	79433	-32.596	-4.979	-1.801	-67.575	-1.828	-6.228	5.428	13.994	13.354	13.317	-17.577	-4.143	5.123	42.642	-3.06207	25.2974	6.76101
64	63096	-24.836	1.781	5.777	-59.616	2.431	1.185	12.942	20.742	19.139	20.688	-11.08	3.085	13.034	50.491	3.98307	25.1705	6.72709
64	50119	-15.524	9.216	14.663	-49.794	7.281	9.774	21.455	27.827	25.078	28.755	-4.168	11.061	22.021	59.476	11.9372	24.8479	6.64087
64	39811	-4.835	16.975	24.472	-38.145	12.572	19.344	30.351	34.957	31	37.198	2.825	19.462	31.727	69.177	20.5057	24.3019	6.49496
64	31623	6.819	24.75	34.754	-24.838	18.047	29.41	40.09	41.85	36.739	45.505	9.689	27.902	41.609	79.126	29.3894	23.5761	6.30099
64	25119	18.774	32.3	44.912	-10.703	23.425	39.426	49.04	48.285	42.159	53.585	16.077	35.962	51.216	88.73	38.0849	22.7986	6.09317
64	19953	30.365	39.34	54.371	3.435	28.434	48.948	57.391	54.12	47.199	60.869	21.89	43.362	60.09	97.585	46.2428	22.1066	5.90823
64	15849	40.951	45.68	62.791	16.588	32.899	57.528	64.807	59.324	51.798	67.234	27.028	49.944	67.997	105.364	53.5666	21.6169	5.77735
64	12589	50.259	51.308	70.029	28.196	36.753	65.014	71.239	63.903	55.947	72.866	31.605	55.657	74.827	112.018	59.9729	21.3441	5.70445
64	10000	58.23	56.138	76.003	37.822	39.997	71.287	76.682	67.947	59.615	77.675	35.479	60.561	80.512	118.589	65.4669	21.455	5.73408
64	7943.3	64.712	60.357	80.993	45.671	42.698	76.635	81.268	71.421	62.969	81.788	38.77	64.742	85.333	123.372	70.0521	21.5319	5.75464
64	6309.6	70.042	64.047	85.079	51.936	44.949	81.079	85.255	74.497	66.041	85.257	41.618	68.337	89.397	127.389	73.9231	21.6677	5.79095
64	5011.9	74.455	67.286	88.557	56.883	46.821	84.76	88.653	77.197	68.821	88.271	44.075	71.375	92.827	130.832	77.2009	21.8445	5.83818
64	3981.1	78.079	70.115	91.537	60.831	48.403	87.935	91.617	79.584	71.341	90.875	46.197	74.009	95.754	133.499	79.984	21.9799	5.87438
64	3162.3	81.268	72.687	94.122	63.971	49.764	90.67	94.255	81.731	73.644	93.147	48.049	76.28	98.262	136.033	82.4202	22.1617	5.92297
64	2511.9	83.932	75.023	96.25	66.529	50.932	93.061	96.59	83.706	75.711	95.13	49.632	78.33	100.426	136.007	84.3756	21.9239	5.8594
64	1995.3	86.379	77.173	98.279	68.333	51.926	95.185	98.647	85.457	77.526	96.814	50.999	79.996	102.232	137.623	86.1835	22.0566	5.89487
64	1584.9	88.496	79.179	100.012	70.282	52.756	97.013	100.456	86.945	79.065	98.144	52.076	81.302	103.707	138.987	87.7443	22.1525	5.92049
64	1258.9	90.374	80.992	101.624	71.961	53.461	98.532	101.987	88.125	80.321	99.136	52.81	82.329	104.863	140.004	89.0371	22.2301	5.94125
64	1000	92.099	82.66	102.924	73.22	53.945	99.743	103.335	89.764	81.03	99.727	53.149	82.883	105.698	140.691	90.062	22.3251	5.96663
66.1333	100000	-39.137	-11.209	-8.21	-73.537	-5.424	-12.497	-1.307	7.186	7.75	6.545	-23.72	-10.541	-1.593	35.846	-9.27486	25.1628	6.72505
66.1333	79433	-32.801	-5.209	-1.898	-67.484	-1.813	-6.44	4.961	13.081	13.292	12.82	-17.927	-4.431	4.878	42.313	-3.33271	25.1793	6.72944
66.1333	63096	-24.85	1.612	5.705	-59.595	2.453	0.865	12.246	19.493	19.236	19.895	-11.51	2.563	12.467	49.894	3.60529	24.9749	6.67482
66.1333	50119	-15.255	9.119	14.63	-49.923	7.296	9.299	20.391	26.2	25.341	27.558	-4.669	10.185	21.014	58.506	11.4066	24.5487	6.56091
66.1333	39811	-4.188	16.983	24.495	-38.551	12.607	18.656	28.838	32.912	31.428	35.497	2.296	18.181	30.197	67.798	19.7964	23.8898	6.38483
66.1333	31623	7.908	24.88	34.854	-25.539	18.095	28.523	38.058	39.417	37.329	43.296	9.137	26.17	39.61	77.272	28.5007	23.0316	6.15545
66.1333	25119	20.337	32.528	45.108	-11.791	23.501	38.443	46.49	45.544	42.906	50.945	15.555	33.836	48.806	86.512	37.0514	22.1556	5.92135
66.1333	19953	32.375	39.65	54.75	2.019	28.555	47.893	54.395	51.169	48.071	57.849	21.426	40.928	57.396	95.096	45.1123	21.3857	5.71556
66.1333	15849	43.356	46.089	63.349	14.918	33.101	56.477	61.436	56.203	52.769	63.953	26.657	47.339	65.172	102.806	52.4018	20.8611	5.57536
66.1333	12589	52.909	51.755	70.806	26.327	37.05	64.002	67.587	60.689	57.009	69.399	31.317	53.035	72.015	109.551	58.8179	20.603	5.50638
66.1333	10000	61.073	56.638	76.937	35.961	40.379	70.525	72.859	64.649	60.85	74.104	35.375	58.038	78.04	116.058	64.3919	20.695	5.53098
66.1333	7943.3	67.494	60.873	82.089	43.805	43.172	75.97	77.37	68.165	64.32	78.262	38.791	62.364	83.146	121.063	69.0631	20.8211	5.56469
66.1333	6309.6	72.874	64.549	86.362	49.937	45.491	80.463	81.336	71.284	67.467	81.848	41.757	66.135	87.493	125.396	73.028	21.039	5.6229
66.1333	5011.9	77.238	67.79	89.934	54.97	47.455	84.385	84.733	74.065	70.264	85.033	44.324	69.325	91.252	129.095	76.4188	21.2714	5.68503
66.1333	3981.1	80.843	70.623	93.004	59.042	49.111	87.689	87.676	76.566	72.834	87.825	46.536	72.171	94.476	132.029	79.3161	21.456	5.73436
66.1333	3162.3	83.882	73.2	95.64	62.416	50.532	90.556	90.31	78.798	75.104	90.251	48.461	74.656	97.252	134.813	81.8479	21.6782	5.79373
66.1333	2511.9	86.436	75.578	97.814	65.225	51.773	93.077	92.63	80.845	77.14	92.366	50.157	76.905	99.679	135.004	83.9021	21.4574	5.73472
66.1333	1995.3	88.743	77.778	99.89	67.225	52.818	95.249	94.676	82.622	78.918	94.184	51.636	78.756	101.746	136.832	85.7909	21.6183	5.77772
66.1333	1584.9	90.771	79.804	101.658	69.338	53.709	97.109	96.495	84.126	80.414	95.656	52.92	80.3	103.481	138.443	87.4446	21.7354	5.80904
66.1333	1258.9	92.577	81.663	103.272	71.178	54.464	98.709	98.01	85.324	81.65	96.774	53.768	81.482	104.848	139.605	88.8089	21.827	5.8335
66.1333	1000	94.175	83.352	104.52	72.589	55.003	99.913	99.412	86.997	82.354	97.419	54.258	82.225	105.867	140.442	89.8947	21.9154	5.85714
68.2667	100000	-39.249	-11.36	-8.738	-73.776	-5.634	-12.611	-1.911	7.135	6.659	6.188	-24.67	-11.25	-1.824	35.885	-9.654	25.1735	6.72791
68.2667	79433	-32.877	-5.414	-2.429	-67.747	-2.038	-6.562	4.055	13.217	11.826	12.197	-19.117	-5.353	4.544	42.371	-3.80907	25.1758	6.72851
68.2667	63096	-24.848	1.322	5.2	-59.936	2.235	0.774	10.935	19.87	17.356	18.956	-12.952	1.4	11.96	50.014	3.02043	24.97	6.67351
68.2667	50119	-15.164	8.724	14.235	-50.356	7.126	9.183	18.607	26.842	23.051	26.248	-6.359	8.777	20.257	58.654	10.7018	24.5439	6.55964
68.2667	39811	-3.978	16.465	24.267	-39.02	12.489	18.548	26.57	33.859	28.741	33.817	0.351	16.508	29.126	67.958	18.9786	23.886	6.38379
68.2667	31623	8.291	24.233	34.893	-26.079	18.071	28.438	35.359	40.64	34.315	41.297	7.014	24.284	38.122	77.491	27.5978	23.0515	6.16078
68.2667	25119	20.897	31.812	45.479	-12.346	23.582	38.412	43.438	47.005	39.664	48.731	13.369	31.777	46.914	86.798	36.1094	22.2126	5.93656
68.2667	19953	33.085	38.859	55.436	1.441	28.744	47.93	51.104	52.803	44.694	55.607	19.284	38.788	55.105	95.455	44.1668	21.497	5.74531
68.2667	15849	44.198	45.236	64.364	14.402	33.378	56.608	58.072	58.008	49.387	61.804	24.685	45.153	62.609	103.199	51.5074	21.0137	5.61616
68.2667	12589	53.922	50.872	72.082	25.984	37.405	64.262	64.231	62.604	53.668	67.473	29.591	50.817	69.288	109.978	58.0126	20.7743	5.55218
68.2667	10000	61.884	55.808	78.52	35.299	40.831	70.821	69.469	66.613	57.585	72.544	33.881	55.814	75.265	116.669	63.6431	20.9646	5.60302
68.2667	7943.3	68.526	60.08	83.847	43.406	43.655	76.407	74.109	70.171	61.099	76.975	37.594	60.109	80.385	121.735	68.4356	21.0814	5.63424
68.2667	6309.6	73.92	63.819	88.224	50.039	46.028	81.123	78.25	73.347	64.343	80.89	40.865	63.999	84.784	126.116	72.5534	21.2558	5.68085
68.2667	5011.9	78.347	67.164	91.948	55.355	48.019	85.069	81.884	76.185	67.261	84.339	43.738	67.355	88.705	129.893	76.0901	21.4677	5.73749
68.2667	3981.1	81.975	70.124	95.08	59.708	49.711	88.36	85.066	78.708	69.967	87.361	46.262	70.394	92.126	132.961	79.1288	21.6296	5.78075
68.2667	3162.3	85.144	72.836	97.81	63.289	51.159	91.222	87.955	80.989	72.404	90.056	48.485	73.032	95.079	135.915	81.8125	21.8468	5.8388
68.2667	2511.9	87.782	75.312	100.094	66.275	52.43	93.681	90.603	83.053	74.595	92.421	50.442	75.44	97.745	136.229	84.0073	21.6145	5.77672
68.2667	1995.3	90.149	77.642	102.248	68.454	53.539	95.824	92.973	84.858	76.5	94.428	52.176	77.501	100.039	138.142	86.0338	21.7548	5.81421
68.2667	1584.9	92.208	79.734	104.107	70.81	54.46	97.695	95.093	86.411	78.1	96.071	53.585	79.241	101.991	139.864	87.8121	21.8775	5.847
68.2667	1258.9	94.004	81.699	105.776	72.853	55.252	99.244	96.908	87.636	79.401	97.354	54.629	80.604	103.618	141.204	89.2987	21.9795	5.87426
68.2667	1000	95.66	83.454	107.116	74.409	55.838	100.472	98.495	89.305	80.174	98.175	55.302	81.538	104.918	142.189	90.5032	22.0871	5.90302
70.4	100000	-39.1	-11.492	-8.413	-74.182	-5.773	-12.521	-1.568	6.992	6.269	5.89	-24.639	-10.907	-0.903	36.805	-9.53871	25.3555	6.77654
70.4	79433	-32.705	-5.69	-2.156	-68.131	-2.25	-6.324	4.375	13.113	11.493	11.937	-18.712	-5.086	5.356	43.044	-3.69543	25.3066	6.76347
70.4	63096	-24.699	0.802	5.369	-60.284	1.922	1.127	11.155	19.825	17.114	18.738	-12.082	1.517	12.592	50.257	3.09664	25.0207	6.68706
70.4	50119	-15.107	7.886	14.162	-50.657	6.655	9.711	18.651	26.883	22.935	26.08	-4.913	8.66	20.586	58.311	10.7031	24.4819	6.54307
70.4	39811	-4.085	15.257	23.892	-39.292	11.833	19.166	26.32	33.982	28.814	33.701	2.435	16.128	29.025	66.872	18.8606	23.6729	6.32685
70.4	31623	7.924	22.629	34.112	-26.343	17.215	29.117	34.743	40.892	34.551	41.232	9.737	23.61	37.556	75.586	27.3258	22.6543	6.05462
70.4	25119	20.258	29.804	44.276	-12.634	22.537	39.03	42.461	47.373	40.041	48.711	16.595	30.865	45.866	84.093	35.6626	21.6102	5.77556
70.4	19953	32.221	36.539	53.872	1.129	27.554	48.419	49.882	53.271	45.221	55.62	22.872	37.694	53.664	92.036	43.571	20.6831	5.52779
70.4	15849	43.176	42.709	62.509	14.062	32.098	56.944	56.69	58.571	49.99	61.828	28.484	43.99	60.788	99.275	50.7939	20.0177	5.34995
70.4	12589	52.768	48.282	70.003	25.625	36.113	64.446	62.852	63.258	54.362	67.492	33.58	49.681	67.223	105.659	57.2389	19.6175	5.243
70.4	10000	60.825	53.271	76.218	35.643	39.566	70.938	68.405	67.387	58.42	72.491	37.848	54.723	72.935	111.985	62.9039	19.5987	5.23798
70.4	7943.3	67.546	57.682	81.565	43.698	42.51	76.272	73.201	71.008	62.018	76.892	41.611	59.219	78.003	116.982	67.7291	19.655	5.25301
70.4	6309.6	73.059	61.566	86.081	50.357	45.003	80.9	77.581	74.218	65.288	80.798	44.814	63.258	82.534	121.445	71.9216	19.8348	5.30107
70.4	5011.9	77.655	65.043	89.914	55.703	47.115	84.829	81.409	77.065	68.26	84.256	47.636	66.749	86.568	125.348	75.5393	20.0637	5.36224
70.4	3981.1	81.507	68.185	93.216	60.054	48.951	88.145	84.762	79.666	70.991	87.331	50.075	69.887	90.128	128.545	78.6745	20.2576	5.41407
70.4	3162.3	84.799	71.128	96.156	63.71	50.512	91.05	87.754	81.954	73.44	90.096	52.212	72.702	93.335	131.627	81.4625	20.5077	5.4809
70.4	2511.9	87.652	73.833	98.617	66.735	51.893	93.537	90.48	84.022	75.637	92.53	54.045	75.252	96.172	132.117	83.7516	20.3268	5.43256
70.4	1995.3	90.241	76.332	100.927	68.986	53.109	95.776	92.835	85.859	77.559	94.619	55.657	77.445	98.656	134.305	85.879	20.5326	5.48757
70.4	1584.9	92.526	78.671	102.966	71.349	54.153	97.655	94.955	87.403	79.163	96.38	56.964	79.264	100.838	136.226	87.7509	20.7065	5.53405
70.4	1258.9	94.597	80.871	104.871	73.334	55.064	99.235	96.744	88.611	80.474	97.741	57.946	80.776	102.695	137.799	89.3399	20.8652	5.57645
70.4	1000	96.474	82.854	106.391	74.876	55.76	100.524	98.352	90.284	81.261	98.65	58.495	81.801	104.18	138.938	90.6314	21.0215	5.61823
72.5333	100000	-38.3	-11.364	-8.048	-72.135	-4.122	-10.312	-0.539	7.731	7.545	6.969	-24.052	-10.672	-0.926	35.753	-8.748	24.8894	6.65198
72.5333	79433	-32.005	-5.662	-1.916	-66.059	-0.63	-4.261	5.964	14.043	13.493	13.343	-18.062	-4.832	5.366	42.241	-2.78407	24.9452	6.66689
72.5333	63096	-24.205	0.71	5.371	-58.151	3.476	2.861	13.493	21.01	20.028	20.599	-11.256	1.799	12.574	49.925	4.15957	24.8136	6.63171
72.5333	50119	-14.967	7.67	13.911	-48.449	8.09	10.924	21.898	28.355	26.921	28.579	-3.825	9.019	20.54	58.701	11.9548	24.4891	6.54499
72.5333	39811	-4.449	14.935	23.134	-36.959	13.108	19.699	30.597	35.801	33.893	36.912	3.878	16.595	28.946	68.216	20.3076	23.9248	6.39417
72.5333	31623	6.953	22.238	32.87	-23.874	18.308	28.747	40.065	43.056	40.704	45.201	11.592	24.246	37.489	78.05	28.9746	23.1714	6.19281
72.5333	25119	18.624	29.392	42.41	-9.941	23.459	37.727	48.733	49.872	47.118	53.395	18.901	31.684	45.85	87.684	37.4934	22.3371	5.96985
72.5333	19953	29.978	36.129	51.541	4.042	28.36	46.269	56.817	56.114	53.051	60.917	25.671	38.693	53.779	96.667	45.5734	21.5547	5.76073
72.5333	15849	40.501	42.361	59.781	17.175	32.829	54.062	64.023	61.7	58.41	67.586	31.741	45.171	61.137	104.752	52.9449	20.9463	5.59813
72.5333	12589	49.88	48.049	67.028	28.962	36.8	61.057	70.305	66.6	63.179	73.546	37.232	51.056	67.814	111.78	59.5206	20.5278	5.48629
72.5333	10000	57.924	53.092	73.051	38.995	40.266	67.112	75.742	70.808	67.198	78.735	41.897	56.344	73.923	118.726	65.2724	20.5043	5.48
72.5333	7943.3	64.795	57.66	78.364	47.25	43.238	72.397	80.224	74.544	70.852	83.221	45.95	61.019	79.263	124.072	70.2035	20.4894	5.47602
72.5333	6309.6	70.65	61.706	82.925	54.004	45.795	77.042	84.18	77.818	74.1	87.095	49.471	65.187	83.989	128.68	74.4744	20.573	5.49835
72.5333	5011.9	75.6	65.377	86.835	59.604	47.982	81.059	87.589	80.693	76.977	90.473	52.512	68.826	88.145	132.615	78.1634	20.6937	5.53062
72.5333	3981.1	79.839	68.648	90.284	64.185	49.905	84.569	90.511	83.277	79.51	93.417	55.156	72.111	91.849	135.761	81.3587	20.7849	5.55499
72.5333	3162.3	83.486	71.64	93.376	67.945	51.562	87.743	93.142	85.527	81.689	95.996	57.494	75.06	95.137	138.686	84.1774	20.9335	5.59471
72.5333	2511.9	86.708	74.42	95.996	71.125	53.045	90.49	95.478	87.515	83.591	98.199	59.525	77.664	98.033	139.077	86.4904	20.6393	5.51608
72.5333	1995.3	89.653	77	98.479	73.519	54.376	92.996	97.469	89.209	85.189	100.054	61.329	79.879	100.523	141.087	88.6259	20.7364	5.54203
72.5333	1584.9	92.314	79.395	100.652	75.982	55.543	95.2	99.263	90.629	86.447	101.557	62.752	81.752	102.677	142.843	90.5004	20.8189	5.5641
72.5333	1258.9	94.691	81.648	102.679	78.151	56.578	97.103	100.752	91.737	87.424	102.74	63.824	83.254	104.446	144.211	92.0884	20.8753	5.57916
72.5333	1000	96.782	83.773	104.364	79.905	57.397	98.682	102.038	93.282	87.873	103.478	64.501	84.319	105.831	145.181	93.3861	20.9224	5.59175
74.6667	100000	-38.36	-11.219	-6.859	-73.901	-5.533	-12.256	-2.592	5.672	6.219	5.305	-25.101	-11.344	-1.367	35.495	-9.70293	24.9534	6.66908
74.6667	79433	-31.849	-5.046	-0.301	-67.624	-1.842	-5.895	3.424	11.493	11.73	11.096	-19.589	-5.67	4.709	41.518	-3.84614	24.8229	6.6342
74.6667	63096	-23.796	2.042	7.707	-59.413	2.583	1.807	10.349	17.855	17.719	17.596	-13.404	0.766	11.604	48.406	2.98721	24.4198	6.52647
74.6667	50119	-14.172	9.9	17.214	-49.25	7.674	10.708	18.054	24.522	23.974	24.617	-6.74	7.725	19.095	56.078	10.6714	23.7333	6.34299
74.6667	39811	-3.154	18.218	27.887	-37.053	13.303	20.599	26.012	31.253	30.25	31.937	0.126	14.978	26.926	64.226	18.9649	22.7379	6.07697
74.6667	31623	8.807	26.636	39.342	-22.962	19.205	30.98	34.806	37.837	36.4	39.2	6.992	22.238	34.812	72.582	27.6339	21.5334	5.75504
74.6667	25119	21.113	34.848	50.885	-7.728	25.08	41.364	42.895	44.117	42.312	46.461	13.579	29.299	42.513	80.79	36.252	20.3104	5.42818
74.6667	19953	33.11	42.577	61.864	7.703	30.627	51.249	50.634	49.92	47.84	53.239	19.757	35.997	49.774	88.574	44.4904	19.288	5.15493
74.6667	15849	44.206	49.616	71.795	22.333	35.627	60.294	57.744	55.208	52.945	59.397	25.407	42.157	56.498	95.766	52.0709	18.6338	4.9801
74.6667	12589	54.11	55.912	80.393	35.42	39.985	68.284	64.071	59.988	57.565	65.17	30.607	47.708	62.69	102.192	58.8639	18.3435	4.9025
74.6667	10000	62.739	61.529	87.483	46.329	43.702	75.067	69.654	64.272	61.761	70.391	35.149	52.698	68.309	108.728	64.8436	18.508	4.94648
74.6667	7943.3	69.955	66.365	93.488	55.356	46.822	80.954	74.493	68.157	65.502	75.066	39.191	57.106	73.291	113.884	69.9736	18.725	5.00446
74.6667	6309.6	75.978	70.56	98.417	62.626	49.422	85.962	78.864	71.625	68.88	79.269	42.749	61.098	77.74	118.469	74.4042	19.0223	5.08393
74.6667	5011.9	80.969	74.274	102.519	68.263	51.59	90.192	82.679	74.767	71.925	83.075	45.891	64.551	81.712	122.479	78.2061	19.3416	5.16925
74.6667	3981.1	85.259	77.58	105.961	72.74	53.435	93.876	86.055	77.614	74.725	86.475	48.701	67.692	85.255	125.771	81.5099	19.5966	5.23741
74.6667	3162.3	88.934	80.555	108.922	76.257	55.007	97.028	89.086	80.207	77.209	89.49	51.18	70.5	88.404	128.956	84.4096	19.8874	5.31512
74.6667	2511.9	92.102	83.24	111.336	79.049	56.4	99.794	91.819	82.55	79.416	92.146	53.372	73.069	91.209	129.543	86.7889	19.7574	5.28039
74.6667	1995.3	94.933	85.752	113.586	81.017	57.609	102.163	94.217	84.614	81.353	94.512	55.35	75.245	93.699	131.762	88.9866	19.9617	5.33499
74.6667	1584.9	97.499	88.058	115.478	83.014	58.666	104.205	96.4	86.37	82.952	96.492	57.026	77.144	95.86	133.764	90.9234	20.149	5.38504
74.6667	1258.9	99.771	90.238	117.211	84.696	59.568	105.954	98.302	87.791	84.266	98.09	58.339	78.729	97.739	135.386	92.5771	20.3302	5.43347
74.6667	1000	101.833	92.156	118.536	86.003	60.269	107.434	99.967	89.63	85.003	99.25	59.262	79.884	99.276	136.659	93.9401	20.5047	5.48011
76.8	100000	-38.475	-11.657	-7.189	-73.396	-5.543	-12.545	-2.896	5.219	5.025	5	-25.337	-11.187	-1.394	35.168	-9.94336	24.7301	6.60939
76.8	79433	-32.131	-6.241	-1.061	-67.111	-1.974	-6.47	3.013	10.811	10.032	10.733	-19.982	-5.697	4.633	40.936	-4.32207	24.5441	6.55968
76.8	63096	-24.291	-0.228	6.212	-59.059	2.196	0.791	9.834	16.911	15.455	17.171	-13.992	0.416	11.459	47.451	2.16614	24.1018	6.44148
76.8	50119	-14.985	6.325	14.704	-49.312	6.91	9.05	17.4	23.32	21.081	24.118	-7.541	6.914	18.865	54.636	9.39179	23.4119	6.2571
76.8	39811	-4.425	13.125	24.034	-37.974	12.026	18.157	25.216	29.774	26.756	31.336	-0.862	13.607	26.619	62.249	17.117	22.4867	6.00983
76.8	31623	6.984	19.989	33.844	-25.243	17.318	27.664	33.85	36.148	32.351	38.481	5.881	20.273	34.41	69.997	25.1391	21.4075	5.72139
76.8	25119	18.658	26.763	43.637	-11.827	22.546	37.178	41.803	42.246	37.726	45.602	12.42	26.724	41.982	77.614	33.0766	20.3281	5.43291
76.8	19953	29.997	33.254	52.959	1.539	27.484	46.277	49.437	47.959	42.865	52.209	18.608	32.865	49.163	84.894	40.6793	19.4145	5.18873
76.8	15849	40.466	39.272	61.539	14.15	31.988	54.669	56.45	53.209	47.727	58.233	24.353	38.601	55.803	91.681	47.7244	18.7732	5.01735
76.8	12589	49.779	44.874	69.155	25.473	35.977	62.159	62.768	57.991	52.249	63.817	29.714	43.872	61.895	97.872	54.1139	18.413	4.92108
76.8	10000	57.925	49.86	75.634	35.119	39.438	68.614	68.234	62.193	56.472	68.798	34.457	48.653	67.334	104.348	59.7914	18.4624	4.93429
76.8	7943.3	64.805	54.516	81.233	43.284	42.427	74.217	73.173	66.032	60.357	73.296	38.737	53.028	72.231	109.462	64.7713	18.5208	4.9499
76.8	6309.6	70.596	58.749	86.115	50.018	45	79.065	77.627	69.527	63.935	77.325	42.592	57.026	76.545	114.098	69.1584	18.6857	4.99395
76.8	5011.9	75.48	62.624	90.375	55.552	47.211	83.21	81.507	72.676	67.202	80.967	46.022	60.562	80.431	118.227	73.0033	18.897	5.05042
76.8	3981.1	79.693	66.176	94.117	60.063	49.151	86.844	84.946	75.527	70.229	84.205	49.029	63.772	83.934	121.732	76.387	19.0968	5.10383
76.8	3162.3	83.392	69.501	97.487	63.813	50.835	90.047	88.071	78.087	72.987	87.114	51.725	66.713	87.066	125.114	79.4251	19.3476	5.17086
76.8	2511.9	86.563	72.601	100.313	66.961	52.335	92.813	90.881	80.408	75.426	89.672	54.114	69.475	89.874	125.903	81.9528	19.1654	5.12217
76.8	1995.3	89.415	75.525	102.99	69.372	53.675	95.349	93.376	82.492	77.545	91.948	56.245	71.856	92.364	128.345	84.3212	19.3589	5.17389
76.8	1584.9	91.991	78.221	105.357	71.843	54.854	97.594	95.647	84.275	79.379	93.903	58.056	73.972	94.483	130.53	86.4361	19.5253	5.21837
76.8	1258.9	94.283	80.759	107.558	73.996	55.905	99.53	97.601	85.709	80.924	95.513	59.539	75.734	96.348	132.372	88.2694	19.6812	5.26002
76.8	1000	96.387	83.111	109.404	75.704	56.772	101.192	99.355	87.555	81.889	96.726	60.611	77.108	97.848	133.863	89.8232	19.8418	5.30294
78.9333	100000	-38.733	-11.831	-8.067	-73.581	-5.789	-12.853	-3.593	5.185	4.69	4.494	-25.767	-11.853	-2.032	34.885	-10.3461	24.6937	6.59966
78.9333	79433	-32.408	-6.549	-1.867	-67.319	-2.272	-6.557	2.215	11.184	9.861	10.236	-20.358	-6.478	3.859	40.585	-4.70486	24.5219	6.55375
78.9333	63096	-24.676	-0.769	5.584	-59.326	1.823	0.999	8.765	17.783	15.462	16.652	-14.291	-0.53	10.513	47.014	1.78593	24.1066	6.44277
78.9333	50119	-15.623	5.43	14.342	-49.772	6.426	9.662	15.94	24.758	21.3	23.544	-7.752	5.8	17.691	54.055	8.98579	23.4757	6.27416
78.9333	39811	-5.404	11.83	24.023	-38.641	11.38	19.187	23.234	31.79	27.183	30.703	-0.952	12.326	25.223	61.442	16.666	22.6081	6.04226
78.9333	31623	5.538	18.239	34.253	-26.222	16.521	29.155	31.28	38.646	32.975	37.803	5.891	18.849	32.801	68.943	24.6194	21.6065	5.77458
78.9333	25119	16.654	24.55	44.489	-13.229	21.582	39.086	38.658	45.146	38.562	44.924	12.515	25.153	40.188	76.323	32.4715	20.6316	5.51403
78.9333	19953	27.454	30.557	54.194	-0.32	26.377	48.533	45.802	51.114	43.868	51.48	18.785	31.149	47.173	83.389	39.9682	19.8039	5.29282
78.9333	15849	37.513	36.218	63.068	11.816	30.789	57.171	52.418	56.508	48.867	57.527	24.602	36.757	53.66	89.991	46.9218	19.2189	5.13646
78.9333	12589	46.528	41.519	70.915	22.614	34.734	64.835	58.496	61.321	53.471	63.196	29.96	41.897	59.615	96.066	53.2262	18.9069	5.05309
78.9333	10000	54.492	46.328	77.641	31.998	38.208	71.426	64.036	65.587	57.713	68.407	34.702	46.673	65.095	102.476	58.913	18.9588	5.06695
78.9333	7943.3	61.21	50.819	83.348	39.87	41.248	77.121	68.906	69.358	61.58	73.122	38.939	50.946	69.957	107.617	63.8601	19.0261	5.08494
78.9333	6309.6	67.037	54.992	88.219	46.249	43.883	81.952	73.359	72.759	65.168	77.349	42.683	54.861	74.31	112.262	68.2202	19.1893	5.12855
78.9333	5011.9	72.062	58.797	92.396	51.678	46.182	86.028	77.262	75.798	68.422	81.147	45.989	58.362	78.235	116.393	72.0536	19.3696	5.17676
78.9333	3981.1	76.385	62.355	96.046	56.147	48.201	89.564	80.808	78.511	71.411	84.56	48.965	61.588	81.798	119.888	75.4448	19.5269	5.21878
78.9333	3162.3	80.178	65.747	99.252	59.908	49.995	92.658	84.044	80.972	74.121	87.59	51.592	64.512	85.027	123.326	78.4944	19.7388	5.27542
78.9333	2511.9	83.539	68.879	101.956	63.125	51.599	95.388	86.93	83.189	76.581	90.27	53.887	67.195	87.932	124.182	81.0466	19.5473	5.22425
78.9333	1995.3	86.7	71.806	104.542	65.496	53.004	97.787	89.519	85.136	78.737	92.62	55.938	69.602	90.548	126.691	83.4376	19.7303	5.27314
78.9333	1584.9	89.552	74.556	106.81	68.067	54.277	99.944	91.866	86.792	80.539	94.618	57.712	71.725	92.864	128.978	85.5929	19.8727	5.31121
78.9333	1258.9	92.112	77.122	108.917	70.307	55.517	101.802	93.906	88.098	82.022	96.269	59.142	73.577	94.894	130.878	87.4688	19.9872	5.34181
78.9333	1000	94.452	79.505	110.687	72.156	56.418	103.322	95.701	89.848	82.969	97.515	60.205	74.988	96.61	132.465	89.0601	20.1297	5.3799
81.0667	100000	-38.676	-11.833	-7.698	-73.606	-5.874	-13.335	-3.238	4.811	5.212	4.67	-25.773	-12.054	-2.162	34.671	-10.3489	24.69	6.59869
81.0667	79433	-32.269	-6.423	-1.221	-67.436	-2.333	-7.09	2.688	10.876	10.617	10.374	-20.371	-6.755	3.615	40.206	-4.68014	24.5212	6.55357
81.0667	63096	-24.335	-0.418	6.626	-59.574	1.815	0.409	9.369	17.575	16.45	16.734	-14.347	-0.904	10.06	46.366	1.84471	24.0929	6.43911
81.0667	50119	-14.969	6.038	15.898	-50.333	6.492	9.062	16.651	24.693	22.487	23.57	-7.853	5.292	16.981	53.055	9.076	23.4665	6.27168
81.0667	39811	-4.369	12.728	26.248	-39.72	11.553	18.689	24.012	31.91	28.53	30.648	-1.103	11.665	24.185	60.026	16.7859	22.6328	6.04887
81.0667	31623	7.067	19.408	37.217	-27.993	16.788	28.828	32.134	38.965	34.41	37.652	5.706	18.017	31.413	67.075	24.7634	21.6949	5.7982
81.0667	25119	18.706	25.92	48.24	-15.865	21.932	39.055	39.578	45.649	40.028	44.641	12.346	24.191	38.482	73.994	32.6355	20.8192	5.56417
81.0667	19953	29.978	32.072	58.67	-3.805	26.776	48.873	46.792	51.76	45.301	51.129	18.653	30.062	45.211	80.606	40.1484	20.0976	5.37131
81.0667	15849	40.344	37.807	68.096	7.488	31.2	57.856	53.522	57.327	50.185	57.044	24.51	35.535	51.478	86.835	47.0876	19.6249	5.24497
81.0667	12589	49.599	43.091	76.37	17.738	35.104	65.871	59.671	62.341	54.641	62.58	29.962	40.595	57.289	92.611	53.3902	19.3776	5.17889
81.0667	10000	57.64	47.954	83.241	26.515	38.501	72.693	65.181	66.785	58.757	67.56	34.76	45.223	62.616	98.776	59.0144	19.4525	5.1989
81.0667	7943.3	64.352	52.311	89.072	34.172	41.435	78.586	70.11	70.756	62.509	72.08	39.055	49.46	67.464	103.731	63.9352	19.5166	5.21602
81.0667	6309.6	70.107	56.306	93.957	40.695	43.984	83.572	74.657	74.286	65.956	76.127	42.881	53.374	71.848	108.32	68.2907	19.647	5.25087
81.0667	5011.9	75.002	59.969	98.114	46.118	46.206	87.78	78.701	77.459	69.135	79.85	46.274	56.861	75.788	112.481	72.1241	19.8229	5.29789
81.0667	3981.1	79.204	63.334	101.717	50.713	48.153	91.378	82.306	80.313	72.058	83.233	49.286	60.061	79.386	116.022	75.5117	19.9754	5.33866
81.0667	3162.3	82.938	66.469	104.753	54.661	49.872	94.557	85.605	82.909	74.729	86.281	51.997	63.001	82.668	119.523	78.5688	20.1663	5.38968
81.0667	2511.9	86.287	69.378	107.308	58.1	51.416	97.278	88.573	85.202	77.139	89.046	54.416	65.724	85.635	120.507	81.1435	19.9932	5.3434
81.0667	1995.3	89.383	72.187	109.716	60.733	52.831	99.713	91.174	87.195	79.232	91.497	56.557	68.152	88.336	123.144	83.5607	20.1587	5.38763
81.0667	1584.9	92.152	74.892	111.849	63.567	54.071	101.777	93.492	88.914	81.006	93.615	58.381	70.279	90.756	125.612	85.7402	20.2851	5.42142
81.0667	1258.9	94.716	77.407	113.841	66.174	55.183	103.621	95.497	90.263	82.456	95.391	59.876	72.07	92.905	127.695	87.6496	20.4034	5.45303
81.0667	1000	97.092	79.754	115.426	68.363	56.097	105.156	97.257	92.034	83.35	96.758	60.985	73.503	94.753	129.469	89.2855	20.537	5.48875
83.2	100000	-38.545	-12.178	-7.866	-73.687	-5.886	-13.475	-3.757	4.368	4.063	4.443	-26.588	-12.681	-2.863	33.667	-10.7846	24.483	6.54335
83.2	79433	-32.118	-6.924	-1.543	-67.541	-2.342	-7.246	2.086	10.32	9.151	10.214	-21.342	-7.591	2.583	38.991	-5.23586	24.2691	6.48619
83.2	63096	-24.235	-1.192	6.056	-59.857	1.808	0.26	8.652	16.874	14.613	16.645	-15.558	-2.046	8.568	44.917	1.1075	23.8292	6.36863
83.2	50119	-15.044	4.916	14.983	-50.822	6.469	8.825	15.807	23.79	20.289	23.518	-9.355	3.756	14.902	51.313	8.09621	23.2001	6.20049
83.2	39811	-4.761	11.191	24.873	-40.545	11.508	18.278	23.017	30.802	25.992	30.638	-2.975	9.674	21.431	57.944	15.5048	22.401	5.98692
83.2	31623	6.191	17.429	35.365	-29.204	16.705	28.154	30.953	37.698	31.616	37.662	3.48	15.546	27.946	64.636	23.1555	21.5204	5.75158
83.2	25119	17.217	23.575	45.906	-17.479	21.815	38.056	38.193	44.279	37.03	44.669	9.7	21.259	34.341	71.184	30.6961	20.7107	5.53517
83.2	19953	27.843	29.444	55.931	-5.85	26.634	47.563	45.211	50.377	42.176	51.209	15.657	26.663	40.457	77.433	37.9106	20.052	5.35912
83.2	15849	37.612	34.966	65.094	5.162	31.048	56.342	51.77	55.958	47.007	57.192	21.202	31.772	46.243	83.28	44.6177	19.6002	5.23836
83.2	12589	46.352	40.125	73.229	15.205	34.978	64.195	57.835	61.007	51.461	62.792	26.395	36.553	51.699	88.724	50.7536	19.3531	5.17235
83.2	10000	53.945	44.884	80.243	24.108	38.407	70.943	63.25	65.446	55.51	67.722	31.084	40.893	56.792	94.664	56.2779	19.3914	5.18256
83.2	7943.3	60.495	49.25	86.195	31.664	41.386	76.907	68.211	69.477	59.298	72.282	35.252	44.922	61.49	99.475	61.1646	19.4682	5.20309
83.2	6309.6	66.199	53.299	91.228	38.171	43.998	82.005	72.796	73.129	62.805	76.379	39.031	48.661	65.797	103.965	65.5331	19.5993	5.23815
83.2	5011.9	71.086	57.01	95.552	43.735	46.258	86.359	76.848	76.443	66.024	80.142	42.439	52.001	69.803	108.043	69.4102	19.7622	5.28166
83.2	3981.1	75.332	60.473	99.326	48.477	48.231	90.163	80.471	79.389	69.019	83.522	45.503	55.099	73.499	111.599	72.8645	19.9123	5.32177
83.2	3162.3	79.09	63.763	102.62	52.559	49.975	93.482	83.771	82.053	71.806	86.519	48.285	58.02	76.918	115.142	76.0002	20.0958	5.37082
83.2	2511.9	82.407	66.859	105.451	56.149	51.547	96.359	86.783	84.45	74.323	89.237	50.786	60.729	80.088	116.141	78.6649	19.9262	5.32551
83.2	1995.3	85.511	69.816	108.096	58.936	52.964	98.882	89.478	86.569	76.549	91.604	53.071	63.178	82.997	118.827	81.177	20.0757	5.36547
83.2	1584.9	88.269	72.604	110.4	61.907	54.203	101.139	91.94	88.392	78.411	93.662	55.031	65.346	85.567	121.321	83.4423	20.191	5.39628
83.2	1258.9	90.787	75.243	112.538	64.588	55.328	103.1	94.039	89.851	79.99	95.375	56.613	67.274	87.828	123.479	85.4309	20.2973	5.42469
83.2	1000	93.119	77.706	114.348	66.822	56.266	104.73	95.92	91.723	81.009	96.691	57.848	68.848	89.815	125.317	87.1544	20.4274	5.45945
85.3333	100000	-39.086	-12.772	-8.501	-74	-6.163	-13.834	-4.405	3.617	3.744	3.731	-26.769	-13.281	-2.778	34.005	-11.178	24.5524	6.5619
85.3333	79433	-32.969	-7.605	-2.267	-67.82	-2.677	-7.704	1.124	9.378	8.815	9.216	-21.813	-8.759	2.412	39.102	-5.82621	24.3056	6.49596
85.3333	63096	-25.64	-1.981	5.17	-60.134	1.345	-0.342	7.278	15.663	14.235	15.225	-16.369	-3.881	8.052	44.634	0.2325	23.8232	6.36703
85.3333	50119	-17.268	3.962	13.872	-51.111	5.8	8.069	13.857	22.249	19.852	21.58	-10.605	1.168	13.94	50.531	6.84971	23.1532	6.18795
85.3333	39811	-8.055	10.047	23.453	-40.891	10.56	17.311	20.43	28.881	25.482	28.073	-4.701	6.289	19.95	56.586	13.8154	22.3221	5.96583
85.3333	31623	1.696	16.061	33.603	-29.655	15.42	27.038	27.703	35.344	31.017	34.452	1.246	11.379	25.941	62.645	20.9921	21.4169	5.7239
85.3333	25119	11.533	21.925	43.776	-18.076	20.142	36.785	34.35	41.459	36.344	40.795	6.997	16.353	31.836	68.602	28.0586	20.5943	5.50407
85.3333	19953	21.052	27.485	53.498	-6.647	24.616	46.144	40.824	47.147	41.407	46.736	12.494	21.15	37.5	74.362	34.8406	19.9491	5.33161
85.3333	15849	29.979	32.729	62.457	4.115	28.702	54.8	46.942	52.392	46.166	52.261	17.697	25.752	42.889	79.9	41.1986	19.5385	5.22189
85.3333	12589	38.142	37.681	70.404	13.895	32.357	62.556	52.679	57.182	50.627	57.483	22.634	30.125	48.013	85.125	47.0645	19.3298	5.1661
85.3333	10000	45.583	42.195	76.912	22.423	35.595	69.204	58.007	61.599	54.607	62.357	26.935	34.318	52.804	90.947	52.3919	19.4073	5.18683
85.3333	7943.3	52.055	46.464	82.73	29.758	38.451	75.187	62.819	65.593	58.461	66.79	31.027	38.272	57.303	95.656	57.1833	19.4924	5.20955
85.3333	6309.6	57.859	50.493	87.69	36.032	40.976	80.358	67.322	69.244	62.049	70.836	34.802	42.056	61.511	100.116	61.5246	19.6296	5.24623
85.3333	5011.9	63.039	54.234	92.006	41.358	43.211	84.812	71.412	72.584	65.372	74.538	38.274	45.496	65.43	104.22	65.4276	19.7981	5.29127
85.3333	3981.1	67.632	57.728	95.801	45.884	45.218	88.674	75.163	75.631	68.433	77.899	41.46	48.779	69.042	107.756	68.9357	19.9326	5.32721
85.3333	3162.3	71.741	61.062	99.131	49.825	47.026	92.132	78.676	78.421	71.246	80.968	44.367	51.868	72.466	111.31	72.1599	20.11	5.37461
85.3333	2511.9	75.488	64.209	101.985	53.205	48.673	95.153	81.857	80.993	73.807	83.758	47.002	54.757	75.597	112.344	74.9163	19.9397	5.32912
85.3333	1995.3	79.024	67.209	104.678	55.889	50.189	97.907	84.712	83.303	76.096	86.28	49.439	57.372	78.526	115.068	77.5494	20.0881	5.36877
85.3333	1584.9	82.265	70.051	107.048	58.726	51.537	100.309	87.313	85.302	78.022	88.492	51.562	59.733	81.144	117.617	79.9372	20.1995	5.39855
85.3333	1258.9	85.152	72.77	109.258	61.31	52.789	102.463	89.64	86.971	79.657	90.398	53.377	61.867	83.523	119.83	82.0718	20.2964	5.42445
85.3333	1000	87.909	75.298	111.092	63.595	53.849	104.285	91.774	89.044	80.757	91.865	54.81	63.612	85.564	121.717	83.9408	20.4052	5.45353
87.4667	100000	-38.695	-12.285	-8.875	-73.487	-6.24	-13.848	-4.661	3.532	3.217	3.839	-27.125	-13.462	-3.191	33.235	-11.289	24.2818	6.48959
87.4667	79433	-32.401	-6.932	-2.795	-67.454	-2.849	-7.638	0.62	9.048	7.993	9.135	-22.34	-8.894	1.785	37.958	-6.05457	23.9563	6.40258
87.4667	63096	-24.822	-1.098	4.475	-59.985	1.034	-0.252	6.406	15.026	13.053	14.902	-17.125	-4.005	7.131	43.061	-0.157071	23.3864	6.25029
87.4667	50119	-16.108	5.098	12.929	-51.386	5.302	8.213	12.556	21.268	18.248	20.943	-11.617	1.05	12.699	48.411	6.25757	22.6394	6.05062
87.4667	39811	-6.509	11.454	22.226	-41.811	9.813	17.484	18.632	27.55	23.474	27.117	-5.985	6.153	18.377	53.892	12.9905	21.774	5.81936
87.4667	31623	3.545	17.767	32.03	-31.463	14.403	27.173	25.352	33.705	28.608	33.181	-0.333	11.21	24.044	59.395	19.9012	20.8933	5.58396
87.4667	25119	13.592	23.919	41.857	-20.907	18.895	36.865	31.435	39.606	33.591	39.263	5.177	16.13	29.632	64.826	26.7058	20.1369	5.3818
87.4667	19953	23.259	29.729	51.253	-10.552	23.135	46.169	37.383	45.153	38.388	45.022	10.489	20.872	35.03	70.124	33.2467	19.5763	5.232
87.4667	15849	32.168	35.111	59.987	-0.844	27.069	54.745	43.056	50.322	42.999	50.344	15.528	25.39	40.21	75.28	39.3832	19.2577	5.14685
87.4667	12589	40.179	40.078	67.799	8.068	30.629	62.425	48.405	55.083	47.388	55.482	20.354	29.665	45.176	80.19	45.0658	19.1173	5.10931
87.4667	10000	47.408	44.508	74.59	15.999	33.823	69.103	53.467	59.445	51.554	60.293	24.748	33.686	49.92	85.815	50.3114	19.2534	5.14568
87.4667	7943.3	53.564	48.672	80.51	22.944	36.665	74.998	58.097	63.446	55.388	64.724	28.847	37.453	54.337	90.433	55.0056	19.3748	5.17814
87.4667	6309.6	59.031	52.492	85.685	29.028	39.196	80.158	62.476	67.11	59.016	68.835	32.668	41.037	58.445	94.833	59.2864	19.5456	5.22379
87.4667	5011.9	63.947	56.023	90.192	34.229	41.43	84.625	66.532	70.494	62.398	72.633	36.181	44.299	62.329	98.942	63.161	19.753	5.27921
87.4667	3981.1	68.318	59.31	94.214	38.8	43.468	88.496	70.289	73.596	65.554	76.104	39.439	47.413	65.954	102.563	66.6799	19.9219	5.32436
87.4667	3162.3	72.305	62.445	97.784	42.816	45.314	91.995	73.813	76.458	68.484	79.285	42.438	50.341	69.383	106.213	69.9339	20.1324	5.38062
87.4667	2511.9	75.874	65.439	100.827	46.417	47.012	95.087	77.095	79.078	71.156	82.228	45.18	53.121	72.534	107.398	72.7461	20.0069	5.34706
87.4667	1995.3	79.261	68.29	103.759	49.39	48.58	97.942	80.1	81.404	73.583	84.903	47.718	55.648	75.393	110.328	75.4499	20.1948	5.39728
87.4667	1584.9	82.418	70.986	106.299	52.596	50.045	100.457	82.908	83.494	75.647	87.269	49.952	57.886	78.022	113.062	77.9315	20.3186	5.43037
87.4667	1258.9	85.342	73.533	108.756	55.537	51.395	102.74	85.422	85.231	77.414	89.333	51.922	59.892	80.361	115.45	80.1663	20.439	5.46254
87.4667	1000	88.125	75.873	110.846	58.11	52.552	104.719	87.709	87.377	78.68	90.985	53.472	61.548	82.394	117.566	82.1397	20.5902	5.50296
89.6	100000	-38.872	-12.69	-8.137	-73.252	-5.994	-13.938	-5.542	2.957	2.616	2.786	-27.853	-13.887	-3.393	32.512	-11.6205	24.0753	6.4344
89.6	79433	-32.643	-7.653	-1.906	-67.193	-2.645	-7.727	-0.537	8.246	7.223	7.656	-23.52	-9.817	1.276	36.759	-6.60579	23.6642	6.32453
89.6	63096	-25.162	-2.215	5.484	-59.751	1.155	-0.298	4.914	13.919	12.112	12.877	-18.816	-5.506	6.226	41.253	-0.986286	23.0074	6.14899
89.6	50119	-16.595	3.53	13.965	-51.214	5.301	8.193	10.673	19.805	17.134	18.291	-13.931	-1.105	11.331	45.935	5.09379	22.1979	5.93264
89.6	39811	-7.244	9.366	23.141	-41.722	9.664	17.509	16.345	25.758	22.163	23.773	-8.934	3.385	16.502	50.707	11.4581	21.3039	5.69371
89.6	31623	2.544	15.121	32.761	-31.478	14.085	27.245	22.672	31.601	27.134	29.145	-3.885	7.873	21.665	55.524	18.0005	20.4401	5.46285
89.6	25119	12.288	20.72	42.309	-21.1	18.415	36.986	28.439	37.267	31.925	34.606	1.1	12.285	26.775	60.328	24.4531	19.7566	5.28017
89.6	19953	21.633	26.046	51.402	-10.961	22.513	46.314	34.102	42.661	36.576	39.831	5.973	16.614	31.792	65.083	30.6842	19.3046	5.15937
89.6	15849	30.226	31.078	59.802	-1.495	26.336	54.848	39.536	47.748	41.037	44.735	10.692	20.862	36.641	69.782	36.5591	19.0903	5.1021
89.6	12589	37.99	35.787	67.382	7.029	29.822	62.5	44.712	52.499	45.278	49.507	15.329	24.932	41.331	74.389	42.0348	19.0693	5.09647
89.6	10000	44.941	40.191	74.04	14.556	32.988	69.169	49.63	56.945	49.344	54.071	19.615	28.874	45.886	79.785	47.1454	19.2909	5.1557
89.6	7943.3	51.032	44.334	79.852	21.158	35.819	75.063	54.199	61.017	53.161	58.378	23.691	32.632	50.146	84.268	51.7679	19.4719	5.20407
89.6	6309.6	56.347	48.227	84.91	27.017	38.372	80.155	58.599	64.832	56.82	62.46	27.527	36.257	54.154	88.637	56.0224	19.6641	5.25545
89.6	5011.9	61.086	51.936	89.418	32.08	40.686	84.555	62.64	68.317	60.231	66.367	31.145	39.6	57.957	92.805	59.9159	19.8705	5.31062
89.6	3981.1	65.339	55.395	93.45	36.529	42.816	88.424	66.357	71.548	63.46	70.01	34.487	42.812	61.526	96.505	63.4756	20.04	5.35592
89.6	3162.3	69.18	58.672	97.032	40.334	44.754	91.915	69.855	74.497	66.486	73.446	37.591	45.834	64.897	100.309	66.7716	20.2579	5.41416
89.6	2511.9	72.709	61.809	100.168	43.763	46.543	94.999	73.139	77.224	69.259	76.612	40.433	48.747	68.036	101.617	69.647	20.1572	5.38723
89.6	1995.3	76.077	64.798	103.166	46.56	48.186	97.815	76.169	79.653	71.753	79.511	43.118	51.419	70.983	104.632	72.4171	20.3321	5.43399
89.6	1584.9	79.196	67.654	105.932	49.502	49.676	100.342	78.995	81.821	73.95	82.135	45.488	53.832	73.68	107.485	74.9777	20.48	5.4735
89.6	1258.9	82.097	70.392	108.494	52.345	51.074	102.573	81.516	83.677	75.839	84.447	47.583	56.008	76.064	110.023	77.2951	20.5941	5.504
89.6	1000	84.908	72.977	110.769	54.889	52.285	104.445	83.821	85.957	77.163	86.337	49.297	57.807	78.161	112.259	79.3625	20.7331	5.54116
91.7333	100000	-39.109	-12.985	-8.841	-73.472	-6.22	-14.216	-5.985	2.85	2.656	2.439	-27.957	-14.16	-3.742	32.242	-11.8929	24.0634	6.43122
91.7333	79433	-33.037	-8.198	-2.928	-67.645	-2.982	-8.07	-1.269	8.147	7.229	7.039	-23.619	-10.141	0.809	36.321	-7.02457	23.6588	6.32309
91.7333	63096	-25.846	-3.121	3.991	-60.564	0.656	-0.757	3.802	13.868	12.07	11.872	-19.01	-5.962	5.567	40.565	-1.6335	23.0254	6.15379
91.7333	50119	-17.768	2.209	11.895	-52.621	4.579	7.57	9.136	19.823	17.001	16.833	-14.213	-1.731	10.415	44.926	4.14671	22.2731	5.95275
91.7333	39811	-9.005	7.589	20.427	-43.927	8.67	16.664	14.351	25.832	21.935	21.853	-9.38	2.481	15.288	49.334	10.1509	21.4646	5.73665
91.7333	31623	0.105	12.87	29.315	-34.688	12.784	26.21	20.221	31.724	26.778	26.739	-4.484	6.658	20.093	53.747	16.2909	20.6945	5.53084
91.7333	25119	9.146	18.077	38.159	-25.331	16.769	35.766	25.55	37.383	31.484	31.752	0.273	10.711	24.837	58.148	22.3374	20.0878	5.36868
91.7333	19953	17.824	23.056	46.608	-16.207	20.536	44.974	30.857	42.71	36.046	36.519	4.952	14.643	29.428	62.492	28.1741	19.6804	5.2598
91.7333	15849	25.837	27.805	54.464	-7.584	24.019	53.504	36.037	47.708	40.429	41.034	9.453	18.445	33.916	66.832	33.7071	19.488	5.20839
91.7333	12589	33.127	32.325	61.617	0.334	27.204	61.243	41.052	52.335	44.626	45.491	13.867	22.125	38.294	71.109	38.9106	19.4603	5.20099
91.7333	10000	39.883	36.657	68.024	7.471	30.127	68.027	45.91	56.53	48.645	49.783	17.865	25.668	42.58	76.35	43.8229	19.6802	5.25974
91.7333	7943.3	45.744	40.732	73.719	13.61	32.773	74.078	50.446	60.425	52.413	53.853	21.711	29.047	46.586	80.63	48.2691	19.8922	5.31642
91.7333	6309.6	50.971	44.568	78.744	19.336	35.191	79.363	54.878	64.057	55.993	57.715	25.355	32.3	50.441	84.834	52.4104	20.0925	5.36994
91.7333	5011.9	55.645	48.19	83.26	24.409	37.392	83.953	58.984	67.455	59.359	61.445	28.773	35.328	54.157	88.897	56.2319	20.3137	5.42906
91.7333	3981.1	59.86	51.627	87.338	28.968	39.451	87.999	62.834	70.588	62.59	64.93	31.96	38.268	57.704	92.518	59.7596	20.4906	5.47634
91.7333	3162.3	63.765	54.864	91.057	33.059	41.351	91.635	66.456	73.485	65.605	68.215	34.969	41.043	61.032	96.21	63.0533	20.6984	5.53189
91.7333	2511.9	67.316	57.965	94.384	36.859	43.127	94.903	69.836	76.16	68.349	71.302	37.761	43.75	64.155	97.469	65.9526	20.6014	5.50596
91.7333	1995.3	70.689	60.963	97.572	39.909	44.759	97.822	72.91	78.605	70.837	74.188	40.415	46.217	67.062	100.478	68.7447	20.7849	5.55499
91.7333	1584.9	73.799	63.848	100.438	43.244	46.286	100.486	75.772	80.729	73.005	76.798	42.749	48.457	69.754	103.259	71.3303	20.8994	5.58561
91.7333	1258.9	76.747	66.602	103.203	46.416	47.701	102.87	78.36	82.558	74.957	79.082	44.899	50.494	72.199	105.748	73.7026	20.9934	5.61073
91.7333	1000	79.565	69.203	105.631	49.206	48.979	105.006	80.769	84.808	76.401	80.987	46.639	52.277	74.397	107.957	75.8446	21.1223	5.64518
93.8667	100000	-38.991	-13.418	-8.662	-73.574	-6.87	-14.696	-6.702	1.873	1.236	1.626	-28.476	-14.979	-4.363	31.951	-12.4318	23.8839	6.38324
93.8667	79433	-33.171	-8.982	-2.721	-67.767	-3.86	-8.597	-2.102	6.64	5.262	6.036	-24.56	-11.394	-0.231	35.838	-7.82921	23.4381	6.2641
93.8667	63096	-26.451	-4.32	4.281	-60.84	-0.524	-1.377	2.793	11.666	9.415	10.673	-20.467	-7.696	4.021	39.833	-2.78521	22.802	6.0941
93.8667	50119	-19.029	0.531	12.256	-53.101	3.007	6.81	7.912	16.8	13.608	15.425	-16.263	-4.018	8.313	43.969	2.58714	22.0924	5.90445
93.8667	39811	-11.164	5.379	20.889	-44.797	6.657	15.758	12.872	21.916	17.766	20.238	-12.07	-0.35	12.552	48.08	8.12329	21.3969	5.71856
93.8667	31623	-3.07	10.13	29.838	-36.009	10.292	25.032	18.493	26.983	21.874	24.937	-7.848	3.284	16.743	52.203	13.7773	20.7964	5.55808
93.8667	25119	4.877	14.795	38.724	-27.265	13.815	34.262	23.564	31.905	25.917	29.76	-3.674	6.834	20.874	56.283	19.3336	20.4027	5.45286
93.8667	19953	12.527	19.317	47.134	-18.719	17.167	43.134	28.643	36.653	29.881	34.387	-1.1	10.309	24.916	60.326	24.6125	20.3493	5.43857
93.8667	15849	19.681	23.659	54.869	-10.686	20.362	51.316	33.631	41.265	33.756	38.727	2.645	13.697	28.908	64.343	29.7266	20.3655	5.44291
93.8667	12589	26.286	27.83	61.854	-3.356	23.333	58.725	38.475	45.688	37.593	43.026	6.476	17.03	32.853	68.323	34.5811	20.5037	5.47984
93.8667	10000	32.286	31.874	67.976	3.223	26.108	65.189	43.107	49.919	41.369	47.214	10.085	20.265	36.784	73.102	39.1786	20.8127	5.56243
93.8667	7943.3	37.72	35.723	73.329	9.22	28.69	70.929	47.571	53.939	45.065	51.183	13.305	23.358	40.539	77.107	43.4056	21.0731	5.63203
93.8667	6309.6	42.634	39.381	78.055	14.628	31.109	75.983	51.962	57.727	48.653	54.964	16.261	26.38	44.156	81.001	47.3496	21.3404	5.70347
93.8667	5011.9	47.208	42.882	82.177	19.473	33.382	80.403	56.113	61.322	52.113	58.573	23.097	29.202	47.679	84.796	51.3157	21.1551	5.65393
93.8667	3981.1	51.342	46.222	86.021	23.835	35.508	84.338	60.042	64.712	55.454	62.017	26.276	31.933	51.028	88.127	54.7754	21.3099	5.69531
93.8667	3162.3	55.189	49.436	89.468	27.787	37.494	87.926	63.773	67.904	58.61	65.205	29.282	34.568	54.242	91.63	58.0367	21.4887	5.74309
93.8667	2511.9	58.849	52.527	92.532	31.487	39.395	91.155	67.314	70.858	61.548	68.246	32.063	37.092	57.304	92.716	60.9347	21.3687	5.71104
93.8667	1995.3	62.367	55.52	95.467	34.577	41.178	94.062	70.603	73.579	64.246	71.11	34.703	39.389	60.186	95.623	63.7579	21.517	5.75066
93.8667	1584.9	65.699	58.381	98.179	37.961	42.826	96.764	73.551	76.038	66.635	73.684	37.064	41.469	62.852	98.439	66.3959	21.6254	5.77964
93.8667	1258.9	68.81	61.196	100.714	41.2	44.401	99.284	76.255	78.196	68.766	76.038	39.198	43.384	65.297	100.98	68.8371	21.7131	5.80308
93.8667	1000	71.874	63.848	102.908	44.095	45.808	101.473	78.745	80.786	70.366	78.054	40.973	44.991	67.503	103.312	71.0526	21.834	5.83538
96	100000	-41.179	-13.915	-8.639	-73.864	-6.217	-13.981	-5.953	2.172	4.255	4.475	-26.895	-13.694	-3.081	32.547	-11.7121	24.4816	6.54298
96	79433	-35.272	-9.665	-2.994	-71.027	-3.273	-8.248	-1.586	8.06	8.357	8.499	-23.002	-10.138	0.879	36.059	-7.38221	24.5726	6.5673
96	63096	-28.677	-5.242	3.449	-65.042	-0.055	-1.546	3.055	12.811	12.57	12.616	-18.979	-6.496	4.869	39.644	-2.6445	23.9953	6.41301
96	50119	-22.635	-0.667	10.67	-58.973	3.328	5.932	7.862	17.627	16.8	16.755	-14.942	-2.992	8.846	43.28	2.2065	23.5367	6.29044
96	39811	-10.39	3.9	18.284	-52.524	6.793	13.999	12.476	22.451	21.024	20.903	-10.928	0.717	12.785	46.914	7.60029	22.6556	6.05497
96	31623	-2.02	8.392	26.089	-45.977	10.256	22.336	17.91	27.207	25.166	24.978	-6.854	4.311	16.685	50.563	12.7887	22.1918	5.931
96	25119	6.128	12.81	33.834	-31.016	13.604	30.669	22.521	31.87	29.212	29.188	-2.827	8.241	20.558	54.249	18.5029	20.2117	5.40181
96	19953	13.953	17.056	41.24	-23.199	16.787	38.752	27.423	36.432	33.192	33.251	1.169	11.839	24.397	57.973	23.5904	19.8092	5.29422
96	15849	21.069	21.169	48.18	-16.232	19.81	46.331	32.268	40.884	37.187	37.179	5.121	15.364	28.223	61.774	28.4519	19.6808	5.25993
96	12589	27.583	25.142	54.58	-9.518	22.641	53.293	36.894	45.192	40.862	41.157	9.069	18.788	32.024	65.602	33.0935	19.6395	5.24888
96	10000	33.432	28.974	60.349	-3.769	25.217	59.635	41.401	49.193	44.585	45.046	12.852	22.116	35.821	70.202	37.5039	19.8665	5.30954
96	7943.3	38.621	32.644	65.561	1.918	27.681	65.39	45.747	53.152	48.259	48.805	16.465	25.329	39.475	74.196	41.6602	20.0153	5.34931
96	6309.6	43.268	36.16	70.272	7.111	30.002	70.583	50.014	56.938	51.837	52.418	19.952	28.431	43.007	78.189	45.5844	20.2045	5.39988
96	5011.9	47.559	39.565	74.547	11.685	32.181	75.246	54.061	60.496	55.265	55.873	23.263	31.366	46.446	82.112	49.2618	20.4328	5.46088
96	3981.1	51.475	42.833	78.467	16.312	34.25	79.491	57.912	63.879	58.537	59.17	26.404	34.152	49.681	85.628	52.7279	20.5725	5.49824
96	3162.3	55.21	45.932	82.124	20.349	36.189	83.372	61.581	67.041	61.627	62.292	29.381	36.804	52.759	89.327	55.9991	20.7915	5.55675
96	2511.9	58.625	48.969	85.372	23.958	38.032	86.944	65.149	70.05	64.56	65.233	32.103	39.325	55.738	90.606	58.9046	20.7446	5.54422
96	1995.3	61.9	51.9	88.611	27.405	39.789	90.257	68.475	72.849	67.25	67.943	34.559	41.584	58.495	93.689	61.7647	20.952	5.59965
96	1584.9	65.036	54.743	91.547	31.253	41.43	93.341	71.587	75.379	69.652	70.395	36.889	43.612	61.131	96.668	64.4759	21.0696	5.6311
96	1258.9	68.023	57.488	94.425	34.707	42.966	96.196	74.414	77.608	71.774	72.535	38.912	45.415	63.505	99.367	66.9525	21.217	5.67049
96	1000	70.931	60.088	97.014	37.832	44.357	98.86	77.09	80.292	73.326	74.33	40.676	46.901	65.598	101.798	69.2209	21.4038	5.7204
HUVECs reactance data
Time (hr)	frequency	1	2	3	4	5	6	7	8	9	10	11	12	13	14	Mean	SD	SEM
0	100000	0	0	0	0	0	0	0	0	0	0	0	0	0	0	0	0	0
0	79433	0	0	0	0	0	0	0	0	0	0	0	0	0	0	0	0	0
0	63096	0	0	0	0	0	0	0	0	0	0	0	0	0	0	0	0	0
0	50119	0	0	0	0	0	0	0	0	0	0	0	0	0	0	0	0	0
0	39811	0	0	0	0	0	0	0	0	0	0	0	0	0	0	0	0	0
0	31623	0	0	0	0	0	0	0	0	0	0	0	0	0	0	0	0	0
0	25119	0	0	0	0	0	0	0	0	0	0	0	0	0	0	0	0	0
0	19953	0	0	0	0	0	0	0	0	0	0	0	0	0	0	0	0	0
0	15849	0	0	0	0	0	0	0	0	0	0	0	0	0	0	0	0	0
0	12589	0	0	0	0	0	0	0	0	0	0	0	0	0	0	0	0	0
0	10000	0	0	0	0	0	0	0	0	0	0	0	0	0	0	0	0	0
0	7943.3	0	0	0	0	0	0	0	0	0	0	0	0	0	0	0	0	0
0	6309.6	0	0	0	0	0	0	0	0	0	0	0	0	0	0	0	0	0
0	5011.9	0	0	0	0	0	0	0	0	0	0	0	0	0	0	0	0	0
0	3981.1	0	0	0	0	0	0	0	0	0	0	0	0	0	0	0	0	0
0	3162.3	0	0	0	0	0	0	0	0	0	0	0	0	0	0	0	0	0
0	2511.9	0	0	0	0	0	0	0	0	0	0	0	0	0	0	0	0	0
0	1995.3	0	0	0	0	0	0	0	0	0	0	0	0	0	0	0	0	0
0	1584.9	0	0	0	0	0	0	0	0	0	0	0	0	0	0	0	0	0
0	1258.9	0	0	0	0	0	0	0	0	0	0	0	0	0	0	0	0	0
0	1000	0	0	0	0	0	0	0	0	0	0	0	0	0	0	0	0	0
2.13333	100000	2.484	0.319	0.524	7.249	0.688	2.879	2.634	1.804	1.715	1.124	1.198	1.529	1.859	1.625	1.97364	1.70044	0.454461
2.13333	79433	2.84	0.626	1.064	6.983	0.909	3.141	2.633	1.764	1.621	1.222	1.144	1.565	1.954	1.716	2.08443	1.59089	0.425184
2.13333	63096	3.176	0.939	1.526	6.819	1.118	3.394	2.705	1.789	1.565	1.349	1.138	1.66	2.111	1.86	2.22493	1.51947	0.406095
2.13333	50119	3.683	1.232	1.919	6.754	1.34	3.647	2.8	1.855	1.566	1.504	1.149	1.793	2.324	2.053	2.40136	1.49081	0.398435
2.13333	39811	4.055	1.525	2.289	6.76	1.523	3.925	2.834	1.972	1.611	1.687	1.197	1.969	2.601	2.295	2.58879	1.47568	0.394392
2.13333	31623	4.325	1.824	2.621	6.853	1.735	4.23	3.025	2.119	1.586	1.935	1.267	2.19	2.929	2.592	2.80221	1.47894	0.395265
2.13333	25119	4.62	2.152	2.942	7.023	1.971	4.555	3.285	2.316	1.747	2.267	1.361	2.45	3.328	2.934	3.06793	1.48585	0.39711
2.13333	19953	4.956	2.488	3.272	7.227	2.206	4.917	3.582	2.556	1.928	2.555	1.471	2.758	3.799	3.335	3.36071	1.5075	0.402898
2.13333	15849	5.358	2.864	3.613	7.521	2.487	5.296	3.935	2.834	2.198	2.895	1.6	3.105	4.337	3.795	3.70271	1.54327	0.412457
2.13333	12589	5.786	3.267	3.973	7.88	2.736	5.702	4.333	3.157	2.444	3.278	1.74	3.505	4.962	4.315	4.077	1.60132	0.427971
2.13333	10000	6.316	3.715	4.36	8.26	3.028	6.16	4.789	3.522	2.72	3.722	1.891	3.934	5.664	4.939	4.50143	1.67521	0.447718
2.13333	7943.3	6.843	4.188	4.785	8.658	3.51	6.639	5.297	3.934	3.031	4.221	2.029	4.414	6.436	5.596	4.97007	1.74693	0.466887
2.13333	6309.6	7.453	4.709	5.263	9.101	3.858	7.155	5.871	4.305	3.378	4.767	2.172	4.92	7.256	6.305	5.46521	1.85287	0.495202
2.13333	5011.9	8.12	5.272	5.747	9.557	4.211	7.675	6.502	4.761	3.746	5.352	2.288	5.44	8.121	7.059	5.98936	1.97573	0.528035
2.13333	3981.1	8.821	5.868	6.309	9.992	4.56	8.216	7.179	5.2	4.14	5.971	2.367	5.961	9	7.702	6.52043	2.10835	0.563481
2.13333	3162.3	9.54	6.474	6.791	10.306	4.884	8.746	7.897	5.591	4.507	6.584	2.387	6.448	9.838	8.595	7.042	2.2628	0.60476
2.13333	2511.9	10.246	7.092	7.358	10.517	5.16	9.222	8.619	5.989	4.848	7.175	2.305	6.843	10.594	9.075	7.50307	2.4086	0.643724
2.13333	1995.3	10.872	7.651	7.777	10.447	5.358	9.607	9.319	6.281	5.103	7.674	2.082	7.103	11.21	9.641	7.86607	2.56811	0.686355
2.13333	1584.9	11.357	8.157	8.141	10.165	5.428	9.808	9.95	6.593	5.213	8.029	1.642	7.128	11.616	10.05	8.09121	2.74257	0.732981
2.13333	1258.9	11.58	8.522	8.277	9.16	5.322	9.557	10.42	7.22	5.191	8.152	0.893	6.818	11.501	10.216	8.05921	2.87577	0.768582
2.13333	1000	11.418	8.68	8.097	7.978	4.987	9.285	10.643	7.347	4.804	7.92	-0.297	6.046	11.018	9.991	7.70836	3.10158	0.828931
4.26667	100000	3.953	0.693	1.829	8.699	1.451	4.015	3.374	2.206	1.642	1.568	1.605	2.339	3.359	2.573	2.80757	1.96803	0.525978
4.26667	79433	4.305	1.097	2.328	8.553	1.651	4.239	3.366	2.191	1.617	1.702	1.564	2.408	3.523	2.715	2.94707	1.90305	0.508611
4.26667	63096	4.615	1.491	2.737	8.441	1.852	4.46	3.424	2.233	1.635	1.872	1.572	2.548	3.76	2.913	3.11093	1.85158	0.494856
4.26667	50119	4.916	1.86	3.089	8.431	2.074	4.672	3.522	2.316	1.694	2.07	1.602	2.74	4.071	3.166	3.30164	1.82633	0.488106
4.26667	39811	5.217	2.224	3.409	8.456	2.296	4.896	3.551	2.449	1.793	2.304	1.673	2.977	4.458	3.481	3.51314	1.8086	0.483369
4.26667	31623	5.508	2.597	3.712	8.553	2.526	5.152	3.756	2.625	1.927	2.607	1.767	3.27	4.909	3.863	3.76943	1.80518	0.482455
4.26667	25119	5.84	2.991	4.013	8.694	2.781	5.426	4.036	2.852	2.099	3	1.881	3.617	5.447	4.299	4.06971	1.81112	0.484042
4.26667	19953	6.188	3.396	4.323	8.881	3.051	5.723	4.354	3.124	2.306	3.352	2.019	4.019	6.057	4.789	4.39871	1.83314	0.489926
4.26667	15849	6.594	3.824	4.649	9.139	3.339	6.045	4.729	3.373	2.542	3.758	2.17	4.461	6.735	5.35	4.76486	1.88092	0.502697
4.26667	12589	7.04	4.283	4.987	9.44	3.647	6.39	5.153	3.727	2.826	4.208	2.325	4.961	7.476	5.963	5.17329	1.94035	0.51858
4.26667	10000	7.55	4.786	5.365	9.772	3.97	6.754	5.636	4.206	3.133	4.722	2.484	5.487	8.267	6.671	5.62879	2.01316	0.53804
4.26667	7943.3	8.101	5.308	5.763	10.108	4.312	7.165	6.168	4.654	3.464	5.284	2.619	6.037	9.08	7.398	6.10436	2.10377	0.562257
4.26667	6309.6	8.715	5.857	6.216	10.426	4.652	7.575	6.755	5.139	3.828	5.869	2.736	6.602	9.86	8.138	6.59771	2.19889	0.587679
4.26667	5011.9	9.376	6.368	6.648	10.748	4.983	7.974	7.416	5.649	4.198	6.488	2.802	7.14	10.592	8.885	7.0905	2.30932	0.617192
4.26667	3981.1	10.063	6.953	7.152	10.976	5.282	8.362	8.107	6.184	4.563	7.109	2.81	7.611	11.23	9.432	7.55957	2.40541	0.642872
4.26667	3162.3	10.737	7.579	7.564	11.042	5.525	8.711	8.822	6.705	4.892	7.696	2.712	7.983	11.716	10.136	7.98714	2.51427	0.671967
4.26667	2511.9	11.374	8.136	8.026	10.876	5.686	8.96	9.513	7.192	5.15	8.199	2.479	8.169	11.852	10.351	8.28307	2.58409	0.690628
4.26667	1995.3	11.888	8.593	8.293	10.405	5.724	9.065	10.137	7.607	5.279	8.563	2.053	8.107	11.853	10.542	8.43636	2.69065	0.719105
4.26667	1584.9	12.179	8.854	8.481	9.621	5.591	8.928	10.628	7.877	5.205	8.699	1.326	7.678	11.555	10.435	8.36121	2.83285	0.757111
4.26667	1258.9	12.132	9.391	8.351	7.988	5.231	8.438	10.888	7.935	4.924	8.508	0.221	6.801	10.794	9.963	7.96893	3.02111	0.807425
4.26667	1000	11.657	9.332	7.824	6.149	4.589	7.492	10.81	7.873	4.212	7.863	-1.403	5.342	9.513	9.005	7.16129	3.30164	0.882399
6.4	100000	4.673	1.267	2.48	9.255	1.81	5.031	4.032	2.762	2.015	2.21	2.089	3.346	5.262	4.07	3.593	2.07073	0.553425
6.4	79433	5.058	1.66	3.007	9.374	2.031	5.253	3.965	2.748	2.012	2.379	2.065	3.448	5.461	4.218	3.76279	2.0662	0.552216
6.4	63096	5.404	2.076	3.444	9.569	2.247	5.452	3.976	2.802	2.056	2.598	2.095	3.64	5.734	4.458	3.96793	2.08139	0.556275
6.4	50119	5.727	2.385	3.818	9.085	2.482	5.654	4.13	2.907	2.151	2.85	2.16	3.89	6.093	4.774	4.15043	1.97162	0.526937
6.4	39811	6.051	2.744	4.176	9.748	2.716	5.866	4.144	3.066	2.293	3.151	2.261	4.203	6.532	5.159	4.43643	2.0878	0.557989
6.4	31623	6.378	3.268	4.498	9.889	2.917	6.116	4.299	3.275	2.476	3.529	2.392	4.578	7.041	5.63	4.73471	2.09754	0.560592
6.4	25119	6.734	3.571	4.821	10.069	3.188	6.374	4.563	3.537	2.709	4.003	2.547	5.01	7.614	6.15	5.06357	2.1238	0.567611
6.4	19953	7.121	4.176	5.164	10.288	3.482	6.663	5.051	3.849	2.978	4.446	2.727	5.503	8.242	6.735	5.45893	2.14748	0.573939
6.4	15849	7.552	4.678	5.518	10.566	3.785	6.98	5.45	4.209	3.291	4.949	2.917	6.033	8.899	7.368	5.87107	2.1945	0.586506
6.4	12589	8.049	5.201	5.888	10.853	4.113	7.323	5.907	4.611	3.651	5.502	3.102	6.605	9.574	8.048	6.31621	2.2489	0.601044
6.4	10000	8.604	5.756	6.289	11.129	4.504	7.686	6.415	5.059	4.038	6.106	3.289	7.191	10.231	8.779	6.79114	2.30149	0.615099
6.4	7943.3	9.183	6.355	6.704	11.408	4.841	8.068	6.995	5.544	4.456	6.752	3.434	7.761	10.83	9.485	7.27257	2.35755	0.630081
6.4	6309.6	9.84	6.984	7.174	11.598	5.163	8.45	7.628	6.066	4.898	7.424	3.557	8.294	11.336	10.143	7.75393	2.3992	0.641213
6.4	5011.9	10.511	7.632	7.62	11.704	5.46	8.817	8.327	6.597	5.337	8.1	3.612	8.745	11.715	10.741	8.20843	2.43557	0.650934
6.4	3981.1	11.18	8.293	8.111	11.679	5.701	9.136	9.045	7.137	5.757	8.766	3.587	9.059	11.932	11.074	8.60407	2.45221	0.655382
6.4	3162.3	11.792	8.928	8.499	11.413	5.869	9.397	9.77	7.641	6.119	9.362	3.429	9.191	11.943	11.477	8.91643	2.48808	0.664968
6.4	2511.9	12.32	9.512	8.909	10.899	5.928	9.501	10.437	8.087	6.378	9.834	3.107	9.062	11.711	11.32	9.07179	2.51835	0.673058
6.4	1995.3	12.647	9.999	9.101	9.965	5.827	9.436	11.01	8.412	6.469	10.106	2.558	8.611	11.205	11.085	9.03079	2.60709	0.696773
6.4	1584.9	12.686	10.346	9.149	8.731	5.526	9.052	11.401	8.548	6.311	10.082	1.673	7.74	10.389	10.518	8.72514	2.77881	0.742669
6.4	1258.9	12.306	10.447	8.85	6.601	4.983	8.241	11.502	8.417	5.89	9.656	0.355	6.383	9.195	9.559	8.0275	3.04972	0.815073
6.4	1000	11.404	10.223	8.077	4.279	4.132	6.896	11.217	8.093	4.977	8.726	-1.538	4.41	7.587	8.132	6.90107	3.43877	0.91905
8.53333	100000	7.468	2.698	4.248	12.879	3.053	6.809	5.234	3.523	2.655	3.266	2.693	4.862	7.62	5.862	5.205	2.83115	0.756656
8.53333	79433	7.892	3.123	4.773	12.881	3.268	6.989	5.223	3.54	2.669	3.472	2.68	4.993	7.811	6.038	5.38229	2.81848	0.75327
8.53333	63096	8.248	3.557	5.21	12.893	3.477	7.144	5.266	3.629	2.741	3.73	2.725	5.22	8.082	6.309	5.58793	2.80323	0.749193
8.53333	50119	8.574	3.987	5.585	12.955	3.708	7.291	5.347	3.781	2.876	4.044	2.812	5.523	8.435	6.674	5.828	2.79337	0.746559
8.53333	39811	8.895	4.41	5.929	13.004	3.941	7.443	5.38	3.995	3.065	4.419	2.958	5.901	8.873	7.127	6.09571	2.78001	0.742988
8.53333	31623	9.218	4.867	6.256	13.094	4.19	7.624	5.591	4.272	3.308	4.875	3.128	6.355	9.376	7.658	6.41514	2.76957	0.740199
8.53333	25119	9.594	5.362	6.596	13.242	4.466	7.819	5.901	4.606	3.609	5.457	3.332	6.885	9.932	8.258	6.78993	2.76624	0.739309
8.53333	19953	10.013	5.872	6.949	13.409	4.765	8.047	6.276	5.005	3.956	6.005	3.568	7.459	10.512	8.914	7.19643	2.76971	0.740236
8.53333	15849	10.493	6.439	7.314	13.606	5.082	8.312	6.735	5.454	4.362	6.621	3.81	8.068	11.082	9.603	7.6415	2.77642	0.742029
8.53333	12589	11.04	7.037	7.712	13.821	5.416	8.617	7.269	5.964	4.829	7.294	4.051	8.69	11.62	10.304	8.11886	2.78337	0.743886
8.53333	10000	11.659	7.685	8.144	13.943	5.749	8.96	7.881	6.525	5.321	8.017	4.279	9.281	12.081	11.031	8.61114	2.77742	0.742296
8.53333	7943.3	12.3	8.346	8.613	14.031	6.085	9.338	8.574	7.122	5.854	8.793	4.466	9.823	12.435	11.676	9.104	2.76074	0.737838
8.53333	6309.6	12.975	9.051	9.122	13.949	6.393	9.724	9.316	7.755	6.416	9.567	4.61	10.263	12.624	12.219	9.57029	2.71873	0.72661
8.53333	5011.9	13.623	9.757	9.609	13.77	6.655	10.104	10.108	8.41	6.971	10.333	4.676	10.552	12.653	12.634	9.98964	2.67755	0.715606
8.53333	3981.1	14.229	10.474	10.15	13.385	6.831	10.468	10.907	9.068	7.51	11.051	4.623	10.637	12.488	12.723	10.3246	2.63549	0.704364
8.53333	3162.3	14.718	11.143	10.579	12.719	6.9	10.748	11.678	9.679	7.967	11.665	4.436	10.497	12.099	12.825	10.5466	2.64133	0.705924
8.53333	2511.9	15.033	11.756	11.024	11.778	6.827	10.874	12.342	10.212	8.307	12.102	4.051	10.045	11.48	12.341	10.5837	2.69706	0.720821
8.53333	1995.3	15.074	12.226	11.237	10.445	6.572	10.784	12.839	10.61	8.444	12.284	3.428	9.243	10.583	11.751	10.3943	2.85358	0.762652
8.53333	1584.9	14.774	12.528	11.273	8.75	6.093	10.344	13.093	10.773	8.296	12.121	2.437	8.01	9.415	10.816	9.90879	3.13006	0.836545
8.53333	1258.9	13.989	12.524	10.922	6.254	5.356	9.446	12.991	10.619	7.84	11.504	0.993	6.271	7.914	9.502	9.00893	3.5211	0.941053
8.53333	1000	12.683	12.146	10.045	3.623	4.305	7.967	12.452	10.241	6.831	10.345	-1.051	3.944	6.038	7.761	7.66643	4.00521	1.07044
10.6667	100000	10.635	4.683	6.666	16.867	4.691	9.438	6.996	4.683	3.627	5.204	3.845	7.806	11.173	8.647	7.49721	3.66445	0.979366
10.6667	79433	11.184	5.1	7.245	17.093	4.934	9.66	7.027	4.711	3.681	5.445	3.869	7.941	11.349	8.859	7.72129	3.709	0.991273
10.6667	63096	11.616	5.521	7.698	17.242	5.154	9.803	7.114	4.819	3.794	5.758	3.958	8.181	11.552	9.147	7.95407	3.72074	0.994411
10.6667	50119	11.981	5.941	8.065	17.346	5.389	9.89	7.239	5.001	3.977	6.134	4.104	8.501	11.785	9.523	8.20543	3.70606	0.990487
10.6667	39811	12.327	6.38	8.375	17.38	5.619	9.955	7.309	5.256	4.225	6.576	4.306	8.893	12.066	9.971	8.47414	3.6686	0.980474
10.6667	31623	12.654	6.85	8.648	17.387	5.864	10.043	7.574	5.579	4.541	7.122	4.544	9.352	12.361	10.5	8.78707	3.60982	0.964764
10.6667	25119	13.014	7.368	8.93	17.366	6.135	10.172	7.94	5.973	4.927	7.793	4.824	9.863	12.671	11.054	9.145	3.53302	0.94424
10.6667	19953	13.418	7.932	9.237	17.323	6.426	10.335	8.386	6.44	5.377	8.443	5.134	10.397	12.961	11.634	9.53164	3.44552	0.920853
10.6667	15849	13.872	8.552	9.572	17.258	6.723	10.57	8.916	6.976	5.892	9.167	5.449	10.92	13.204	12.209	9.94857	3.34629	0.894335
10.6667	12589	14.381	9.212	9.95	17.106	7.024	10.85	9.534	7.585	6.468	9.948	5.761	11.396	13.371	12.741	10.3805	3.22473	0.861846
10.6667	10000	14.935	9.925	10.375	16.873	7.308	11.2	10.235	8.258	7.088	10.776	6.056	11.782	13.434	13.234	10.8199	3.09052	0.825976
10.6667	7943.3	15.48	10.664	10.861	16.52	7.568	11.607	11.008	8.992	7.751	11.642	6.295	12.053	13.373	13.584	11.2427	2.94239	0.786387
10.6667	6309.6	16.023	11.437	11.401	16.011	7.766	12.039	11.838	9.764	8.443	12.5	6.472	12.159	13.155	13.779	11.6276	2.80037	0.74843
10.6667	5011.9	16.476	12.207	11.941	15.339	7.886	12.449	12.698	10.565	9.138	13.319	6.547	12.053	12.777	13.802	11.9426	2.69439	0.720106
10.6667	3981.1	16.841	12.953	12.552	14.484	7.895	12.806	13.548	11.363	9.796	14.043	6.506	11.704	12.24	13.485	12.1583	2.66511	0.71228
10.6667	3162.3	17.027	13.638	13.051	13.349	7.771	13.053	14.33	12.098	10.361	14.608	6.294	11.092	11.507	13.186	12.2404	2.7599	0.737614
10.6667	2511.9	16.986	14.206	13.56	11.963	7.489	13.091	14.975	12.703	10.788	14.917	5.863	10.18	10.582	12.314	12.1155	2.98614	0.798079
10.6667	1995.3	16.621	14.594	13.812	10.204	7.019	12.848	15.403	13.122	10.981	14.901	5.156	8.914	9.449	11.371	11.7425	3.33689	0.891822
10.6667	1584.9	15.911	14.732	13.82	8.198	6.336	12.169	15.517	13.252	10.841	14.467	4.065	7.268	8.096	10.133	11.0575	3.77899	1.00998
10.6667	1258.9	14.732	14.512	13.367	5.422	5.407	10.994	15.237	12.986	10.35	13.528	2.466	5.176	6.44	8.583	9.94286	4.30302	1.15003
10.6667	1000	13.069	13.873	12.344	2.563	4.203	9.205	14.477	12.411	9.273	12.025	0.243	2.532	4.458	6.666	8.38157	4.85223	1.29681
12.8	100000	14.474	6.909	9.203	21.089	6.754	11.867	8.753	6.077	4.784	7.227	5.287	10.408	14.841	12.745	10.0299	4.5773	1.22334
12.8	79433	15.291	7.386	9.873	21.594	7.03	12.236	8.867	6.129	4.871	7.537	5.346	10.601	15.094	12.953	10.3434	4.69669	1.25524
12.8	63096	15.95	7.856	10.364	21.967	7.259	12.485	9.011	6.26	5.039	7.915	5.486	10.855	15.269	13.182	10.6356	4.75793	1.27161
12.8	50119	16.49	8.322	10.719	22.129	7.476	12.638	9.17	6.463	5.291	8.358	5.682	11.164	15.388	13.428	10.9084	4.74904	1.26923
12.8	39811	16.929	8.79	10.987	22.13	7.663	12.744	9.281	6.757	5.619	8.878	5.94	11.515	15.468	13.707	11.172	4.68429	1.25193
12.8	31623	17.303	9.294	11.194	21.943	7.841	12.852	9.585	7.128	6.023	9.497	6.247	11.896	15.495	14.016	11.451	4.55484	1.21733
12.8	25119	17.657	9.857	11.407	21.617	8.02	12.969	10.002	7.588	6.518	10.254	6.594	12.282	15.48	14.307	11.7537	4.37351	1.16887
12.8	19953	17.98	10.448	11.648	21.117	8.193	13.131	10.505	8.133	7.081	10.991	6.973	12.651	15.399	14.567	12.0584	4.14523	1.10786
12.8	15849	18.286	11.109	11.928	20.525	8.346	13.362	11.118	8.762	7.72	11.789	7.361	12.949	15.23	14.771	12.3754	3.88666	1.03875
12.8	12589	18.572	11.81	12.274	19.794	8.476	13.63	11.828	9.472	8.426	12.64	7.735	13.156	14.968	14.884	12.6904	3.60244	0.962793
12.8	10000	18.789	12.56	12.696	18.983	8.556	13.957	12.617	10.267	9.17	13.511	8.08	13.225	14.622	14.913	12.9961	3.32072	0.887499
12.8	7943.3	18.929	13.306	13.19	17.985	8.59	14.295	13.496	11.118	9.947	14.389	8.355	13.148	14.179	14.776	13.2645	3.05663	0.816919
12.8	6309.6	18.958	14.058	13.748	16.897	8.538	14.625	14.411	12.017	10.746	15.218	8.556	12.876	13.618	14.49	13.4826	2.86862	0.766671
12.8	5011.9	18.852	14.762	14.313	15.698	8.393	14.901	15.339	12.917	11.523	15.941	8.641	12.412	12.946	14.065	13.6216	2.80897	0.75073
12.8	3981.1	18.577	15.392	14.915	14.357	8.133	15.063	16.201	13.793	12.234	16.503	8.579	11.709	12.154	13.34	13.6393	2.91325	0.7786
12.8	3162.3	18.106	15.886	15.387	12.866	7.749	15.045	16.944	14.556	12.818	16.811	8.328	10.783	11.24	12.716	13.5168	3.1694	0.847057
12.8	2511.9	17.414	16.206	15.796	11.203	7.231	14.773	17.467	15.137	13.21	16.811	7.84	9.588	10.169	11.569	13.1724	3.55437	0.949944
12.8	1995.3	16.445	16.262	15.869	9.276	6.551	14.164	17.695	15.45	13.321	16.416	7.029	8.092	8.928	10.42	12.5656	3.99718	1.06829
12.8	1584.9	15.205	16.029	15.631	7.141	5.7	13.145	17.537	15.397	13.039	15.572	5.8	6.258	7.486	9.044	11.6417	4.46408	1.19308
12.8	1258.9	13.597	15.415	14.876	4.302	4.641	11.588	16.934	14.896	12.363	14.235	4.047	3.998	5.78	7.408	10.2914	4.96227	1.32622
12.8	1000	11.62	14.38	13.5	1.434	3.335	9.427	15.833	14.062	11.077	12.331	1.637	1.248	3.766	5.437	8.50621	5.43694	1.45308
14.9333	100000	18.078	9.901	12.048	24.34	8.833	14.617	11.247	8.162	6.501	9.796	7.154	13.526	17.6	16.499	12.7359	5.04389	1.34804
14.9333	79433	19.228	10.509	12.935	25.218	9.208	15.209	11.518	8.275	6.647	10.158	7.222	13.786	17.99	16.848	13.1965	5.2599	1.40577
14.9333	63096	20.135	11.096	13.611	25.808	9.481	15.626	11.789	8.462	6.875	10.564	7.369	14.042	18.213	17.084	13.5825	5.37543	1.43664
14.9333	50119	20.807	11.67	14.083	26.136	9.698	15.899	12.056	8.728	7.192	11.01	7.577	14.291	18.278	17.243	13.9049	5.39273	1.44127
14.9333	39811	21.282	12.245	14.411	26.167	9.841	16.068	12.245	9.085	7.599	11.514	7.846	14.525	18.21	17.325	14.1688	5.31185	1.41965
14.9333	31623	21.572	12.847	14.64	25.879	9.931	16.212	12.614	9.529	8.087	12.114	8.161	14.743	18.018	17.35	14.4069	5.12731	1.37033
14.9333	25119	21.755	13.481	14.828	25.348	9.997	16.35	13.087	10.074	8.67	12.818	8.508	14.904	17.719	17.274	14.6295	4.86315	1.29973
14.9333	19953	21.829	14.131	15.036	24.556	10.014	16.481	13.639	10.71	9.321	13.497	8.876	14.995	17.315	17.116	14.8226	4.53557	1.21218
14.9333	15849	21.805	14.81	15.279	23.58	9.983	16.668	14.284	11.44	10.054	14.233	9.243	14.978	16.826	16.873	15.004	4.17146	1.11487
14.9333	12589	21.729	15.493	15.58	22.427	9.902	16.85	15.015	12.253	10.845	15.004	9.585	14.846	16.249	16.502	15.1629	3.80316	1.01644
14.9333	10000	21.544	16.153	15.96	21.141	9.754	17.05	15.813	13.134	11.679	15.786	9.879	14.568	15.594	16.07	15.2946	3.47511	0.928763
14.9333	7943.3	21.249	16.756	16.413	19.735	9.542	17.231	16.66	14.057	12.522	16.535	10.088	14.136	14.865	15.513	15.3787	3.24164	0.866364
14.9333	6309.6	20.858	17.286	16.926	18.252	9.245	17.325	17.501	14.978	13.369	17.208	10.196	13.525	14.049	14.841	15.3971	3.16374	0.845544
14.9333	5011.9	20.336	17.691	17.413	16.689	8.867	17.31	18.31	15.848	14.164	17.736	10.164	12.736	13.17	14.095	15.3235	3.26302	0.872078
14.9333	3981.1	19.671	17.955	17.935	15.069	8.389	17.131	18.993	16.612	14.841	18.061	9.982	11.775	12.205	13.085	15.1217	3.53234	0.944056
14.9333	3162.3	18.832	18.035	18.227	13.313	7.813	16.731	19.482	17.178	15.34	18.102	9.578	10.604	11.155	12.231	14.7586	3.89016	1.03969
14.9333	2511.9	17.822	17.896	18.407	11.417	7.129	16.049	19.682	17.476	15.596	17.801	8.917	9.21	9.968	10.907	14.1626	4.32245	1.15522
14.9333	1995.3	16.602	17.499	18.18	9.3	6.317	15.026	19.551	17.442	15.507	17.102	7.918	7.54	8.629	9.607	13.3014	4.74948	1.26935
14.9333	1584.9	15.138	16.814	17.572	7.038	5.349	13.584	19.021	16.984	14.995	15.962	6.486	5.548	7.109	8.133	12.1238	5.15103	1.37667
14.9333	1258.9	13.37	15.796	16.433	4.089	4.203	11.666	18.051	16.06	14.041	14.363	4.517	3.192	5.334	6.421	10.5383	5.55738	1.48527
14.9333	1000	11.29	14.43	14.671	1.131	2.823	9.212	16.606	14.808	12.465	12.258	1.896	0.34	3.261	4.394	8.54179	5.93484	1.58615
17.0667	100000	21.225	12.662	14.006	27.177	10.31	16.866	13.753	10.456	8.016	12.225	8.968	15.657	18.803	17.819	14.8531	5.23719	1.3997
17.0667	79433	22.65	13.351	15.12	28.361	10.773	17.694	14.183	10.647	8.225	12.707	9.1	16.006	19.325	18.224	15.4547	5.53103	1.47823
17.0667	63096	23.795	13.98	15.993	29.207	11.097	18.333	14.576	10.907	8.524	13.23	9.307	16.286	19.636	18.502	15.9552	5.71509	1.52742
17.0667	50119	24.643	14.566	16.649	29.638	11.312	18.784	14.914	11.234	8.919	13.775	9.579	16.484	19.732	18.663	16.3494	5.76902	1.54184
17.0667	39811	25.193	15.128	17.157	29.59	11.405	19.098	15.137	11.641	9.41	14.354	9.906	16.604	19.646	18.725	16.6424	5.68626	1.51972
17.0667	31623	25.441	15.68	17.551	29.111	11.394	19.31	15.496	12.132	9.988	14.998	10.282	16.661	19.404	18.704	16.868	5.47411	1.46302
17.0667	25119	25.439	16.247	17.895	28.265	11.306	19.466	15.919	12.705	10.653	15.717	10.692	16.631	19.022	18.58	17.0384	5.1592	1.37885
17.0667	19953	25.209	16.78	18.229	27.054	11.148	19.575	16.407	13.365	11.391	16.355	11.118	16.507	18.519	18.329	17.1419	4.76349	1.2731
17.0667	15849	24.803	17.3	18.569	25.635	10.923	19.676	16.982	14.092	12.192	16.997	11.529	16.256	17.924	17.988	17.2047	4.34471	1.16117
17.0667	12589	24.247	17.77	18.937	24.022	10.639	19.737	17.619	14.873	13.04	17.596	11.888	15.881	17.254	17.532	17.2168	3.94329	1.05389
17.0667	10000	23.552	18.177	19.351	22.309	10.289	19.752	18.306	15.684	13.898	18.133	12.171	15.364	16.493	16.994	17.1766	3.62467	0.968735
17.0667	7943.3	22.748	18.481	19.76	20.532	9.885	19.699	19.021	16.497	14.751	18.572	12.323	14.722	15.662	16.347	17.0714	3.44527	0.920788
17.0667	6309.6	21.858	18.661	20.164	18.71	9.42	19.524	19.698	17.244	15.552	18.853	12.338	13.917	14.75	15.58	16.8764	3.44288	0.920147
17.0667	5011.9	20.857	18.693	20.45	16.892	8.894	19.174	20.292	17.871	16.249	18.926	12.192	12.967	13.768	14.723	16.5677	3.59868	0.961787
17.0667	3981.1	19.753	18.571	20.662	15.04	8.293	18.611	20.705	18.337	16.798	18.776	11.833	11.848	12.698	13.629	16.111	3.88748	1.03897
17.0667	3162.3	18.564	18.271	20.57	13.133	7.628	17.842	20.874	18.549	17.113	18.326	11.249	10.555	11.544	12.681	15.4928	4.21273	1.1259
17.0667	2511.9	17.271	17.779	20.276	11.111	6.872	16.771	20.738	18.468	17.161	17.554	10.363	9.05	10.266	11.265	14.6389	4.57944	1.22391
17.0667	1995.3	15.84	17.071	19.51	8.9	6.008	15.406	20.264	18.036	16.833	16.456	9.126	7.289	8.834	9.892	13.5332	4.91408	1.31334
17.0667	1584.9	14.209	16.152	18.365	6.545	5.011	13.655	19.397	17.215	16.056	14.994	7.445	5.23	7.246	8.332	12.1323	5.21604	1.39405
17.0667	1258.9	12.363	14.939	16.705	3.558	3.837	11.46	18.141	15.972	14.855	13.157	5.237	2.788	5.385	6.537	10.3524	5.53504	1.4793
17.0667	1000	10.25	13.424	14.486	0.569	2.454	8.797	16.471	14.46	13.035	10.871	2.367	-0.121	3.229	4.456	8.19629	5.83564	1.55964
19.2	100000	22.141	12.696	14.581	27.839	10.563	17.731	14.646	10.917	9.123	12.041	10.225	15.666	18.833	17.684	15.3347	5.20448	1.39096
19.2	79433	23.693	13.4	15.822	29.191	11.096	18.662	15.204	11.147	9.341	12.483	10.369	16.026	19.398	18.131	15.9974	5.54565	1.48214
19.2	63096	24.958	14.049	16.787	30.165	11.483	19.381	15.724	11.468	9.651	12.939	10.584	16.309	19.75	18.438	16.549	5.76904	1.54184
19.2	50119	25.868	14.654	17.504	30.71	11.75	19.88	16.179	11.866	10.06	13.41	10.862	16.505	19.893	18.621	16.983	5.85213	1.56405
19.2	39811	26.436	15.24	18.043	30.703	11.88	20.221	16.51	12.351	10.56	13.92	11.191	16.621	19.849	18.708	17.3024	5.77821	1.54429
19.2	31623	26.641	15.808	18.429	30.205	11.885	20.422	16.965	12.929	11.143	14.496	11.554	16.661	19.631	18.692	17.5329	5.55662	1.48507
19.2	25119	26.545	16.37	18.754	29.259	11.792	20.53	17.461	13.591	11.805	15.161	11.939	16.613	19.277	18.563	17.69	5.21372	1.39342
19.2	19953	26.16	16.878	19.05	27.937	11.614	20.565	18.01	14.327	12.527	15.771	12.309	16.456	18.781	18.316	17.7644	4.78916	1.27996
19.2	15849	25.578	17.363	19.342	26.354	11.348	20.552	18.595	15.122	13.304	16.392	12.629	16.187	18.172	17.964	17.7787	4.34067	1.16009
19.2	12589	24.791	17.779	19.647	24.585	11.023	20.471	19.212	15.953	14.107	16.995	12.889	15.796	17.469	17.488	17.7289	3.9159	1.04657
19.2	10000	23.876	18.132	19.958	22.675	10.632	20.306	19.82	16.783	14.892	17.535	13.041	15.259	16.679	16.945	17.6095	3.58776	0.95887
19.2	7943.3	22.856	18.356	20.266	20.742	10.183	20.067	20.401	17.582	15.648	17.995	13.057	14.58	15.805	16.265	17.4145	3.42355	0.914981
19.2	6309.6	21.768	18.47	20.524	18.809	9.676	19.708	20.874	18.263	16.325	18.276	12.928	13.768	14.83	15.463	17.1201	3.44342	0.920293
19.2	5011.9	20.623	18.434	20.629	16.89	9.112	19.144	21.2	18.795	16.872	18.345	12.616	12.79	13.782	14.582	16.701	3.61368	0.965797
19.2	3981.1	19.422	18.251	20.645	14.948	8.477	18.452	21.312	19.138	17.232	18.181	12.104	11.652	12.657	13.457	16.1377	3.90136	1.04268
19.2	3162.3	18.163	17.913	20.352	12.927	7.766	17.523	21.153	19.211	17.347	17.703	11.365	10.34	11.425	12.47	15.4041	4.20949	1.12503
19.2	2511.9	16.807	17.385	19.891	10.842	6.966	16.362	20.701	18.981	17.172	16.904	10.339	8.821	10.079	11.023	14.4481	4.54829	1.21558
19.2	1995.3	15.345	16.644	19.013	8.575	6.058	14.897	19.918	18.384	16.624	15.778	8.984	7.042	8.575	9.614	13.2465	4.85024	1.29628
19.2	1584.9	13.732	15.684	17.811	6.147	5.018	13.096	18.822	17.392	15.64	14.283	7.185	4.956	6.906	7.983	11.7611	5.13442	1.37223
19.2	1258.9	11.877	14.44	16.133	3.108	3.801	10.888	17.372	15.972	14.253	12.399	4.874	2.494	4.978	6.136	9.90893	5.43543	1.45268
19.2	1000	9.784	12.914	13.962	0.067	2.376	8.229	15.555	14.307	12.281	10.06	1.927	-0.437	2.76	3.961	7.69614	5.73424	1.53254
21.3333	100000	21.348	13.335	14.3	27.036	10.184	17.319	15.41	10.917	9.72	12.502	10.357	13.966	17.216	16.576	15.0133	4.78758	1.27954
21.3333	79433	22.856	14.083	15.542	28.398	10.679	18.238	15.989	11.149	9.989	12.983	10.429	14.5	17.893	16.986	15.6939	5.13823	1.37325
21.3333	63096	24.063	14.76	16.545	29.422	11.037	18.944	16.516	11.477	10.347	13.479	10.589	14.971	18.368	17.221	16.2671	5.37636	1.43689
21.3333	50119	24.935	15.359	17.32	30.017	11.288	19.43	16.973	11.889	10.807	14.02	10.829	15.378	18.638	17.33	16.7295	5.47421	1.46304
21.3333	39811	25.479	15.896	17.911	30.115	11.407	19.735	17.291	12.405	11.362	14.52	11.124	15.71	18.737	17.568	17.09	5.4297	1.45115
21.3333	31623	25.668	16.389	18.36	29.687	11.414	19.887	17.716	13.008	11.988	15.069	11.466	15.963	18.672	17.675	17.3544	5.23557	1.39927
21.3333	25119	25.559	16.837	18.709	28.856	11.326	19.944	18.178	13.687	12.69	15.679	11.838	16.113	18.482	17.724	17.5444	4.93277	1.31834
21.3333	19953	25.206	17.23	19.005	27.585	11.149	19.91	18.656	14.434	13.436	16.226	12.205	16.151	18.159	17.76	17.6509	4.54454	1.21458
21.3333	15849	24.651	17.551	19.273	26.107	10.89	19.832	19.158	15.214	14.206	16.937	12.534	16.02	17.726	17.541	17.6886	4.14211	1.10703
21.3333	12589	23.901	17.8	19.498	24.428	10.559	19.698	19.661	16.007	14.971	17.385	12.785	15.742	17.183	17.177	17.6282	3.76895	1.0073
21.3333	10000	23.017	17.968	19.674	22.577	10.162	19.516	20.136	16.761	15.665	17.709	12.944	15.281	16.537	16.729	17.4769	3.47707	0.929285
21.3333	7943.3	22.022	18.014	19.799	20.717	9.708	19.266	20.537	17.428	16.289	17.92	12.952	14.673	15.791	16.143	17.2328	3.32232	0.887927
21.3333	6309.6	20.991	17.959	19.863	18.802	9.206	18.917	20.8	17.966	16.783	17.957	12.801	13.889	14.929	15.419	16.8773	3.31589	0.88621
21.3333	5011.9	19.882	17.771	19.762	16.873	8.646	18.426	20.881	18.316	17.106	17.766	12.472	12.932	13.971	14.59	16.3853	3.42507	0.915388
21.3333	3981.1	18.717	17.454	19.551	14.931	8.02	17.761	20.735	18.453	17.216	17.34	11.93	11.794	12.895	13.49	15.7348	3.62633	0.969177
21.3333	3162.3	17.474	17.001	19.056	12.896	7.317	16.904	20.317	18.314	17.032	16.642	11.147	10.458	11.701	12.508	14.9119	3.84503	1.02763
21.3333	2511.9	16.139	16.41	18.373	10.781	6.54	15.787	19.612	17.874	16.547	15.652	10.09	8.907	10.367	11.039	13.8656	4.08912	1.09286
21.3333	1995.3	14.691	15.625	17.296	7.876	5.649	14.38	18.633	17.108	15.687	14.355	8.671	7.089	8.864	9.572	12.5354	4.36403	1.16633
21.3333	1584.9	13.073	14.631	15.926	5.532	4.62	12.612	17.369	15.963	14.399	12.715	6.821	4.954	7.168	7.905	10.9777	4.58185	1.22455
21.3333	1258.9	11.225	13.383	14.115	2.965	3.42	10.414	15.788	14.434	12.706	10.714	4.461	2.431	5.211	5.99	9.08979	4.79757	1.28221
21.3333	1000	9.129	11.844	11.829	-0.091	1.99	7.76	13.907	12.674	10.452	8.307	1.475	-0.561	2.956	3.744	6.81536	5.07614	1.35666
23.4667	100000	20.924	12.473	14.775	27.014	10.267	18.18	17.388	12.16	11.11	15.1	12.762	19.069	21.449	20.79	16.6758	4.84096	1.2938
23.4667	79433	22.539	13.214	16.171	28.647	10.829	19.28	18.259	12.469	11.453	15.734	12.999	19.627	22.256	21.445	17.4944	5.15894	1.37879
23.4667	63096	23.844	13.881	17.32	29.925	11.259	20.135	19.037	12.856	11.891	16.353	13.267	20	23.014	21.836	18.187	5.38603	1.43948
23.4667	50119	24.801	14.477	18.232	30.777	11.568	20.744	19.703	13.306	12.429	16.954	13.569	20.18	23.204	21.967	18.7079	5.46403	1.46032
23.4667	39811	25.406	15.012	18.922	31.071	11.741	21.117	20.148	13.834	13.066	17.545	13.885	20.173	23.092	21.874	19.0633	5.38983	1.44049
23.4667	31623	25.622	15.504	19.439	30.808	11.794	21.283	20.634	14.444	13.78	18.148	14.208	19.982	22.699	21.571	19.2797	5.16913	1.38151
23.4667	25119	25.526	15.963	19.809	30.039	11.74	21.318	21.112	15.135	14.564	18.785	14.49	19.632	22.116	21.092	19.3801	4.83841	1.29312
23.4667	19953	25.142	16.375	20.075	28.855	11.59	21.225	21.539	15.877	15.383	19.287	14.733	19.109	21.334	20.454	19.3556	4.43869	1.18629
23.4667	15849	24.549	16.746	20.243	27.358	11.333	21.051	21.944	16.645	16.219	19.726	14.897	18.443	20.402	19.686	19.2316	4.03415	1.07817
23.4667	12589	23.772	17.038	20.328	25.64	11.003	20.795	22.314	17.411	17.032	20.073	14.94	17.651	19.366	18.821	19.0131	3.68623	0.985186
23.4667	10000	22.882	17.26	20.335	23.749	10.593	20.443	22.61	18.118	17.773	20.293	14.858	16.733	18.244	17.923	18.701	3.45248	0.922715
23.4667	7943.3	21.872	17.382	20.096	21.766	10.125	20.021	22.821	18.715	18.385	20.347	14.61	15.718	17.078	16.918	18.2753	3.36406	0.899083
23.4667	6309.6	20.802	17.394	19.945	19.751	9.581	19.487	22.885	19.13	18.842	20.155	14.202	14.586	15.842	15.815	17.7441	3.43338	0.917611
23.4667	5011.9	19.702	17.272	19.446	17.748	8.978	18.792	22.795	19.293	19.059	19.716	13.618	13.336	14.553	14.687	17.0711	3.59558	0.96096
23.4667	3981.1	18.513	17.012	18.937	15.713	8.31	17.935	22.462	19.164	19.023	19.017	12.829	11.977	13.215	13.336	16.2459	3.81478	1.01954
23.4667	3162.3	17.256	16.591	17.943	13.612	7.575	16.891	21.874	18.775	18.642	18.02	11.812	10.459	11.794	12.15	15.2424	4.01118	1.07203
23.4667	2511.9	15.918	15.993	17.106	11.445	6.756	15.466	21.016	18.252	17.907	16.73	10.53	8.752	10.285	10.533	14.0492	4.24121	1.13351
23.4667	1995.3	14.465	15.191	16.029	9.07	5.821	13.724	19.877	17.479	16.775	15.104	8.929	6.813	8.628	8.966	12.6336	4.45509	1.19067
23.4667	1584.9	12.847	14.17	14.47	6.598	4.757	11.932	18.474	16.082	15.203	13.157	6.909	4.592	6.829	7.222	10.9459	4.62565	1.23626
23.4667	1258.9	11.019	12.878	12.498	3.474	3.505	9.543	16.762	14.278	13.272	10.852	4.395	1.997	4.788	5.239	8.89286	4.83685	1.2927
23.4667	1000	8.957	11.289	10.09	0.37	2.04	6.913	14.756	12.215	10.813	8.148	1.273	-1.048	2.465	2.959	6.51714	5.07444	1.3562
25.6	100000	24.587	16.307	16.925	30.975	12.219	19.905	16.868	13.191	11.559	16.485	12.711	18.126	20.746	20.572	17.9411	5.28493	1.41246
25.6	79433	26.657	17.267	18.466	32.982	12.948	21.243	17.716	13.541	12.109	17.11	12.956	18.665	21.521	21.286	18.8905	5.74881	1.53643
25.6	63096	28.346	18.054	19.733	34.625	13.465	22.301	18.485	13.939	12.557	17.682	13.229	19.043	21.997	21.727	19.6559	6.12236	1.63627
25.6	50119	29.508	18.666	20.684	35.678	13.786	23.052	19.135	14.386	13.096	18.186	13.526	19.256	22.192	21.921	20.2194	6.32386	1.69012
25.6	39811	30.105	19.125	21.36	35.723	13.874	23.498	19.565	14.891	13.704	18.631	13.841	19.305	22.135	21.866	20.5445	6.27457	1.67695
25.6	31623	30.099	19.445	21.764	35.521	13.769	23.666	20.036	15.448	14.38	19.028	14.147	19.211	21.839	21.596	20.7106	6.11157	1.63338
25.6	25119	29.578	19.636	21.98	34.633	13.503	23.617	20.479	16.051	15.112	19.428	14.422	18.983	21.359	21.124	20.7075	5.77464	1.54334
25.6	19953	28.606	19.697	22.015	33.119	13.101	23.397	20.881	16.676	15.851	19.67	14.632	18.61	20.716	20.468	20.5314	5.30699	1.41835
25.6	15849	27.321	19.629	21.931	31.2	12.594	23.061	21.243	17.289	16.558	19.825	14.749	18.077	19.93	19.683	20.2207	4.79253	1.28086
25.6	12589	25.838	19.447	21.73	28.987	12.011	22.624	21.58	17.865	17.218	19.863	14.747	17.409	19.036	18.765	19.7943	4.29525	1.14795
25.6	10000	24.231	19.172	21.463	26.591	11.356	22.082	21.853	18.356	17.724	19.764	14.587	16.585	18.044	17.798	19.2576	3.888	1.03911
25.6	7943.3	22.561	18.758	21.099	24.171	10.673	21.475	22.014	18.712	18.092	19.498	14.276	15.637	16.967	16.741	18.6196	3.62071	0.967677
25.6	6309.6	20.902	18.257	20.671	21.741	9.939	20.739	22.031	18.879	18.265	19.01	13.797	14.544	15.799	15.617	17.8708	3.50943	0.937934
25.6	5011.9	19.266	17.669	20.108	19.367	9.174	19.893	21.85	18.829	18.191	18.308	13.124	13.309	14.561	14.458	17.0076	3.52479	0.94204
25.6	3981.1	17.652	16.999	19.452	17.035	8.376	18.899	21.447	18.536	17.855	17.379	12.262	11.93	13.239	13.101	16.0116	3.62948	0.97002
25.6	3162.3	16.023	16.248	18.542	14.66	7.524	17.755	20.799	17.956	17.192	16.225	11.157	10.397	11.838	11.913	14.8735	3.74862	1.00186
25.6	2511.9	14.394	15.413	17.525	12.251	6.625	16.365	19.898	17.079	16.206	14.806	9.78	8.665	10.316	10.278	13.5429	3.90438	1.04349
25.6	1995.3	12.688	14.43	16.164	9.673	5.64	14.756	18.747	15.886	14.861	13.121	8.081	6.701	8.648	8.708	12.0074	4.04544	1.08119
25.6	1584.9	10.88	13.327	14.524	7.043	4.535	12.822	17.331	14.35	13.131	11.138	5.968	4.433	6.807	6.952	10.2315	4.19369	1.12081
25.6	1258.9	8.887	11.997	12.471	3.75	3.269	10.51	15.646	12.447	11.057	8.827	3.356	1.797	4.721	4.968	8.12164	4.39882	1.17564
25.6	1000	6.673	10.433	9.972	0.549	1.805	7.762	13.67	10.315	8.482	6.133	0.134	-1.3	2.338	2.666	5.688	4.64747	1.24209
27.7333	100000	24.116	16.4	18.212	29.648	11.867	20.329	17.178	12.854	11.224	14.837	11.173	16.091	20.771	18.894	17.3996	5.22923	1.39757
27.7333	79433	26.175	17.343	19.963	31.903	12.542	21.741	18.096	13.181	11.537	15.379	11.399	16.495	21.571	19.433	18.3399	5.81174	1.55325
27.7333	63096	27.835	18.109	21.415	33.787	13.026	22.876	18.925	13.547	11.925	15.895	11.674	16.633	22.049	19.77	19.1047	6.27876	1.67807
27.7333	50119	29.012	18.705	22.52	35.153	13.319	23.677	19.633	13.832	12.4	16.37	11.963	16.851	22.194	19.917	19.6819	6.58694	1.76044
27.7333	39811	29.637	19.133	23.267	35.796	13.406	24.165	20.099	14.251	12.935	16.806	12.266	16.843	22.036	19.89	20.0379	6.68945	1.78783
27.7333	31623	29.66	19.398	23.672	35.693	13.299	24.345	20.579	14.813	13.524	17.223	12.555	16.9	21.618	19.709	20.2134	6.57037	1.75601
27.7333	25119	29.193	19.537	23.786	34.863	13.024	24.257	20.995	15.299	14.15	17.645	12.813	16.697	21.002	19.382	20.1888	6.28222	1.679
27.7333	19953	28.264	19.522	23.671	33.401	12.607	23.947	21.34	15.902	14.777	17.9	13.019	16.643	20.227	18.914	20.0096	5.83974	1.56074
27.7333	15849	27.035	19.39	23.334	31.498	12.086	23.465	21.625	16.426	15.38	18.087	13.126	16.248	19.337	18.303	19.6671	5.34456	1.42839
27.7333	12589	25.591	19.133	22.839	29.291	11.477	22.816	21.82	16.887	15.927	18.17	13.12	15.722	18.348	17.582	19.1945	4.84398	1.29461
27.7333	10000	24.024	18.789	22.226	26.868	10.814	22.031	21.91	17.383	16.367	18.119	12.977	15.029	17.279	16.803	18.6156	4.38838	1.17284
27.7333	7943.3	22.424	18.323	21.516	24.405	10.119	21.145	21.873	17.605	16.666	17.917	12.645	14.231	16.158	15.903	17.9236	4.04395	1.08079
27.7333	6309.6	20.815	17.77	20.737	21.926	9.389	20.15	21.668	17.655	16.787	17.543	12.156	13.285	14.97	14.922	17.1266	3.81563	1.01977
27.7333	5011.9	19.208	17.137	19.844	19.488	8.623	19.023	21.285	17.515	16.701	16.962	11.481	12.189	13.726	13.867	16.2178	3.69751	0.9882
27.7333	3981.1	17.614	16.422	18.894	17.062	7.826	17.79	20.714	17.153	16.347	16.171	10.601	10.922	12.408	12.575	15.1785	3.68078	0.983729
27.7333	3162.3	16.038	15.613	17.745	14.526	6.982	16.426	19.941	16.54	15.708	15.124	9.487	9.468	10.995	11.441	14.0024	3.70662	0.990635
27.7333	2511.9	14.42	14.71	16.518	11.963	6.075	14.877	18.949	15.657	14.758	13.819	8.097	7.8	9.488	9.838	12.6406	3.79966	1.0155
27.7333	1995.3	12.736	13.687	14.991	9.036	5.086	13.135	17.748	14.478	13.449	12.232	6.394	5.867	7.813	8.272	11.066	3.92037	1.04776
27.7333	1584.9	10.929	12.522	13.244	6.662	3.961	11.108	16.336	12.966	11.772	10.335	4.276	3.627	5.967	6.511	9.30114	4.05501	1.08375
27.7333	1258.9	8.926	11.132	11.135	2.919	2.683	8.719	14.683	11.102	9.748	8.094	1.671	1	3.877	4.497	7.15614	4.30389	1.15026
27.7333	1000	6.718	9.487	8.605	-0.276	1.195	5.947	12.752	9.049	7.215	5.454	-1.535	-2.085	1.491	2.166	4.72736	4.58341	1.22497
29.8667	100000	22.599	15.139	17.302	28.852	10.867	20.318	17.965	13.323	11.344	14.654	11.339	16.455	20.548	19.534	17.1599	5.01488	1.34028
29.8667	79433	24.636	15.976	19.028	31.132	11.517	21.761	18.932	13.639	11.658	15.198	11.526	16.839	21.313	20.083	18.0884	5.57632	1.49033
29.8667	63096	26.142	16.684	20.45	33.105	11.946	22.905	19.782	14.009	12.039	15.725	11.617	17.118	21.79	20.846	18.8684	6.05193	1.61745
29.8667	50119	27.645	17.246	21.54	34.575	12.351	23.702	20.474	14.41	12.501	16.22	11.825	17.271	21.955	20.925	19.4743	6.38585	1.70669
29.8667	39811	28.322	17.666	22.306	35.356	12.462	24.166	20.889	14.853	13.022	16.683	12.134	17.313	21.857	20.785	19.8439	6.50325	1.73807
29.8667	31623	28.416	17.961	22.745	35.386	12.414	24.292	21.281	15.332	13.585	17.133	12.27	17.229	21.513	20.435	19.9994	6.43268	1.71921
29.8667	25119	28.034	18.139	22.918	34.667	12.219	24.149	21.592	15.852	14.181	17.595	12.452	17.032	20.965	19.911	19.979	6.17378	1.65001
29.8667	19953	27.208	18.182	22.881	33.268	11.894	23.762	21.809	16.367	14.76	17.888	12.564	16.715	20.259	19.232	19.7706	5.77698	1.54396
29.8667	15849	26.063	18.109	22.661	31.378	11.475	23.188	21.928	16.874	15.288	18.079	12.985	16.259	19.411	18.425	19.4374	5.26745	1.40778
29.8667	12589	24.703	17.929	22.294	29.146	10.978	22.471	21.95	17.312	15.74	18.14	12.946	15.68	18.473	17.523	18.9489	4.77879	1.27718
29.8667	10000	23.22	17.649	21.811	26.717	10.496	21.622	21.874	17.656	16.062	18.056	12.764	14.957	17.446	16.575	18.3504	4.32782	1.15666
29.8667	7943.3	21.657	17.261	21.236	24.18	9.876	20.673	21.668	17.857	16.227	17.798	12.428	14.117	16.338	15.556	17.6337	3.97462	1.06226
29.8667	6309.6	20.108	16.777	20.538	21.642	9.204	19.604	21.319	17.871	16.196	17.331	11.943	13.141	15.158	14.488	16.8086	3.73298	0.997681
29.8667	5011.9	18.547	16.19	19.726	19.155	8.482	18.427	20.806	17.665	15.945	16.65	11.271	12.016	13.907	13.373	15.8686	3.59853	0.961747
29.8667	3981.1	17.001	15.514	18.827	16.681	7.712	17.125	20.115	17.243	15.449	15.762	10.395	10.731	12.586	12.051	14.7994	3.5598	0.951396
29.8667	3162.3	15.441	14.745	17.697	14.197	6.884	15.679	19.233	16.55	14.671	14.645	9.282	9.276	11.163	10.895	13.597	3.55765	0.950822
29.8667	2511.9	13.865	13.867	16.481	11.659	5.984	14.08	18.167	15.58	13.595	13.272	7.897	7.589	9.623	9.274	12.2095	3.63156	0.970575
29.8667	1995.3	12.217	12.838	14.925	8.981	4.984	12.244	16.905	14.318	12.197	11.643	6.184	5.641	7.93	7.698	10.6218	3.72149	0.994611
29.8667	1584.9	10.449	11.668	13.147	6.248	3.85	10.161	15.448	12.722	10.442	9.72	4.052	3.379	6.062	5.939	8.80621	3.85747	1.03095
29.8667	1258.9	8.49	10.262	11.001	2.901	2.546	7.723	13.752	10.797	8.359	7.471	1.412	0.724	3.945	3.948	6.6665	4.07442	1.08893
29.8667	1000	6.311	8.603	8.438	-0.373	1.03	4.867	11.794	8.672	5.769	4.828	-1.834	-2.402	1.533	1.635	4.20507	4.36261	1.16596
32	100000	23.416	15.893	17.995	29.517	11.66	20.542	18.596	13.883	12.054	16.029	11.657	16.659	21.502	20.697	17.8643	5.04539	1.34844
32	79433	25.531	16.748	19.835	31.899	12.329	22.046	19.649	14.202	12.373	16.593	11.862	17.05	22.347	21.364	18.8449	5.63606	1.5063
32	63096	27.289	17.45	21.367	33.971	12.823	23.249	20.593	14.536	12.748	17.077	12.118	17.324	22.828	21.74	19.6509	6.13128	1.63865
32	50119	28.548	17.972	22.531	35.552	13.128	24.093	21.336	14.884	13.188	17.478	12.381	17.45	22.955	21.862	20.2399	6.48131	1.7322
32	39811	29.242	18.336	23.303	36.407	13.218	24.556	21.778	15.252	13.671	17.817	12.64	17.453	22.77	21.736	20.5842	6.63399	1.77301
32	31623	29.311	18.545	23.676	36.434	13.106	24.685	22.154	15.632	14.18	18.103	12.868	17.321	22.289	21.388	20.6923	6.57248	1.75657
32	25119	28.843	18.616	23.726	35.635	12.828	24.505	22.394	16.024	14.692	18.365	13.05	17.064	21.591	20.841	20.5839	6.31213	1.68699
32	19953	27.897	18.539	23.508	34.107	12.408	24.043	22.497	16.39	15.177	18.443	13.155	16.678	20.719	20.127	20.2634	5.89784	1.57626
32	15849	26.635	18.344	23.074	32.079	11.864	23.416	22.483	16.732	15.6	18.425	13.159	16.161	19.732	19.283	19.7848	5.40755	1.44523
32	12589	25.137	18.022	22.482	29.686	11.245	22.624	22.344	17.012	15.929	18.277	13.041	15.528	18.664	18.321	19.1651	4.89153	1.30732
32	10000	23.54	17.615	21.787	27.058	10.565	21.695	22.077	17.199	16.125	17.981	12.784	14.759	17.536	17.315	18.4311	4.4092	1.17841
32	7943.3	21.867	17.109	20.99	24.405	9.851	20.678	21.662	17.249	16.144	17.538	12.354	13.885	16.354	16.213	17.5928	4.01261	1.07242
32	6309.6	20.225	16.52	20.139	21.703	9.105	19.542	21.098	17.134	15.987	16.931	11.771	12.875	15.102	15.036	16.6549	3.71471	0.992798
32	5011.9	18.583	15.86	19.165	19.113	8.336	18.307	20.382	16.82	15.6	16.132	10.999	11.729	13.795	13.824	15.6175	3.52257	0.941447
32	3981.1	16.986	15.122	18.144	16.535	7.518	16.95	19.519	16.297	14.979	15.14	10.033	10.424	12.422	12.407	14.4626	3.43112	0.917005
32	3162.3	15.389	14.299	16.931	14.002	6.662	15.492	18.514	15.548	14.103	13.956	8.837	8.958	10.97	11.153	13.201	3.39563	0.90752
32	2511.9	13.77	13.371	15.648	11.424	5.746	13.87	17.335	14.54	12.945	12.553	7.366	7.283	9.41	9.458	11.7656	3.43622	0.91837
32	1995.3	12.108	12.307	14.076	8.761	4.722	12.052	15.997	13.244	11.476	10.902	5.593	5.354	7.696	7.808	10.1497	3.51118	0.938402
32	1584.9	10.311	11.102	12.29	6.014	3.575	9.961	14.501	11.663	9.645	8.97	3.395	3.11	5.826	5.989	8.31086	3.64376	0.973836
32	1258.9	8.358	9.664	10.158	2.716	2.259	7.538	12.799	9.736	7.52	6.732	0.718	0.502	3.715	3.916	6.1665	3.86058	1.03178
32	1000	6.191	7.982	7.652	-0.548	0.744	4.707	10.853	7.632	4.921	4.108	-2.559	-2.598	1.302	1.548	3.70964	4.1645	1.11301
34.1333	100000	22.796	16.267	17.736	30.557	11.83	21.118	18.872	14.652	12.282	16.395	11.703	17.803	22.153	21.57	18.2667	5.16997	1.38173
34.1333	79433	24.969	17.15	19.59	33.172	12.566	22.755	19.979	14.994	12.594	17.01	11.912	18.261	23.185	22.337	19.3196	5.78959	1.54733
34.1333	63096	26.83	17.878	21.146	35.52	13.1	24.09	20.947	15.33	12.951	17.522	12.128	18.588	23.851	22.764	20.1889	6.33756	1.69378
34.1333	50119	28.239	18.442	22.316	37.343	13.43	25.016	21.713	15.67	13.355	17.948	12.354	18.743	24.127	22.884	20.8271	6.74046	1.80146
34.1333	39811	29.114	18.833	23.099	38.371	13.522	25.524	22.154	16.015	13.801	18.287	12.562	18.741	24.043	22.722	21.1991	6.94161	1.85522
34.1333	31623	29.37	19.062	23.476	38.491	13.396	25.613	22.506	16.345	14.269	18.555	12.73	18.586	23.625	22.335	21.3114	6.91563	1.84828
34.1333	25119	29.073	19.151	23.51	37.678	13.083	25.358	22.694	16.662	14.74	18.774	12.859	18.274	22.933	21.721	21.1793	6.66831	1.78218
34.1333	19953	28.314	19.076	23.282	36.043	12.617	24.805	22.713	16.931	15.18	18.783	12.913	17.812	22.016	20.918	20.8145	6.25021	1.67044
34.1333	15849	27.184	18.877	22.84	33.811	12.025	24.057	22.59	17.131	15.561	18.678	12.88	17.201	20.93	19.987	20.268	5.72794	1.53086
34.1333	12589	25.81	18.542	22.25	31.129	11.357	23.121	22.32	17.234	15.851	18.415	12.734	16.468	19.733	18.937	19.5644	5.15763	1.37843
34.1333	10000	24.298	18.104	21.561	28.22	10.631	22.076	21.905	17.224	15.996	18.015	12.465	15.581	18.452	17.854	18.7416	4.61271	1.2328
34.1333	7943.3	22.708	17.565	20.793	25.223	9.87	20.951	21.358	17.065	15.997	17.471	12.028	14.587	17.11	16.679	17.8146	4.1412	1.10678
34.1333	6309.6	21.114	16.95	19.97	22.296	9.089	19.743	20.658	16.751	15.795	16.757	11.449	13.464	15.718	15.448	16.8001	3.77917	1.01003
34.1333	5011.9	19.511	16.249	19.012	19.401	8.278	18.456	19.843	16.243	15.38	15.873	10.693	12.208	14.288	14.175	15.6864	3.52296	0.94155
34.1333	3981.1	17.906	15.477	18.042	16.652	7.435	17.069	18.908	15.568	14.728	14.821	9.745	10.811	12.804	12.715	14.4772	3.38829	0.905558
34.1333	3162.3	16.284	14.619	16.826	13.901	6.552	15.569	17.832	14.667	13.8	13.57	8.559	9.257	11.25	11.427	13.1509	3.31749	0.886637
34.1333	2511.9	14.641	13.659	15.554	11.206	5.605	13.905	16.624	13.572	12.605	12.116	7.114	7.511	9.613	9.704	11.6735	3.34258	0.893341
34.1333	1995.3	12.913	12.571	13.99	8.389	4.558	12.078	15.284	12.226	11.102	10.421	5.349	5.515	7.841	8.029	10.019	3.42053	0.914174
34.1333	1584.9	11.086	11.337	12.202	5.577	3.395	9.976	13.766	10.61	9.219	8.435	3.166	3.215	5.916	6.164	8.14743	3.55944	0.9513
34.1333	1258.9	9.092	9.876	10.05	2.211	2.07	7.558	12.068	8.679	7.037	6.137	0.476	0.545	3.761	4.069	5.9735	3.79585	1.01448
34.1333	1000	6.88	8.171	7.522	-1.082	0.542	4.732	10.141	6.592	4.369	3.472	-2.807	-2.583	1.324	1.664	3.4955	4.11365	1.09942
36.2667	100000	23.942	16.371	18.173	30.72	11.709	21.776	19.185	14.388	12.594	16.44	11.579	17.112	23.421	21.965	18.5268	5.42767	1.45061
36.2667	79433	26.347	17.262	20.177	33.461	12.445	23.533	20.354	14.744	12.935	17.065	11.829	17.621	24.673	22.799	19.6604	6.11009	1.63299
36.2667	63096	28.419	17.984	21.875	35.977	12.986	24.988	21.374	15.099	13.305	17.582	12.095	18.017	25.505	23.307	20.6081	6.71888	1.7957
36.2667	50119	29.994	18.512	23.179	37.931	13.336	26.053	22.17	15.456	13.724	18.001	12.36	18.276	25.873	23.489	21.311	7.16538	1.91503
36.2667	39811	30.959	18.855	24.062	39.099	13.458	26.669	22.596	15.825	14.159	18.319	12.614	18.401	25.793	23.372	21.7272	7.3972	1.97699
36.2667	31623	31.213	19.029	24.492	39.317	13.368	26.836	22.908	16.179	14.6	18.556	12.828	18.396	25.297	22.996	21.8582	7.37834	1.97194
36.2667	25119	30.811	19.045	24.52	38.555	13.099	26.612	23.035	16.536	15.028	18.752	13.006	18.249	24.484	22.395	21.7234	7.1122	1.90082
36.2667	19953	29.832	18.899	24.216	36.913	12.678	26.041	22.965	16.842	15.401	18.744	13.108	17.948	23.404	21.606	21.3284	6.64759	1.77664
36.2667	15849	28.433	18.61	23.644	34.627	12.132	25.237	22.743	17.086	15.693	18.613	13.107	17.487	22.152	20.673	20.7312	6.06074	1.6198
36.2667	12589	26.778	18.209	22.892	31.915	11.502	24.211	22.378	17.229	15.877	18.352	12.986	16.887	20.787	19.614	19.9726	5.42162	1.44899
36.2667	10000	24.967	17.698	22.023	28.929	10.81	23.053	21.878	17.252	15.925	17.949	12.734	16.101	19.354	18.501	19.0839	4.79076	1.28039
36.2667	7943.3	23.096	17.096	21.078	25.882	10.077	21.802	21.272	17.128	15.817	17.402	12.317	15.185	17.876	17.286	18.0939	4.232	1.13105
36.2667	6309.6	21.259	16.428	20.088	22.832	9.306	20.466	20.531	16.84	15.53	16.68	11.73	14.135	16.361	16.007	17.0138	3.77598	1.00917
36.2667	5011.9	19.463	15.682	19.008	19.87	8.514	19.021	19.683	16.363	15.037	15.774	10.958	12.92	14.816	14.682	15.8422	3.438	0.918845
36.2667	3981.1	17.713	14.875	17.909	17.043	7.667	17.522	18.713	15.697	14.327	14.705	9.992	11.549	13.25	13.156	14.5799	3.2337	0.864243
36.2667	3162.3	16.014	13.985	16.608	14.192	6.774	15.899	17.636	14.814	13.366	13.437	8.794	9.996	11.612	11.809	13.2097	3.11587	0.83275
36.2667	2511.9	14.309	13.004	15.267	11.41	5.817	14.16	16.428	13.711	12.142	11.97	7.319	8.233	9.903	10.014	11.6919	3.11234	0.831808
36.2667	1995.3	12.558	11.893	13.671	8.554	4.766	12.239	15.092	12.34	10.601	10.262	5.518	6.205	8.072	8.278	10.0035	3.17573	0.84875
36.2667	1584.9	10.721	10.638	11.874	5.655	3.587	10.074	13.598	10.695	8.722	8.288	3.294	3.879	6.094	6.357	8.10543	3.31844	0.88689
36.2667	1258.9	8.738	9.159	9.75	2.204	2.248	7.588	11.935	8.724	6.538	6.004	0.577	1.147	3.896	4.218	5.909	3.57263	0.954826
36.2667	1000	6.539	7.439	7.25	-1.163	0.705	4.695	10.04	6.578	3.883	3.344	-2.737	-2.051	1.413	1.763	3.407	3.91427	1.04613
38.4	100000	24.552	16.667	19.356	31.532	12.09	21.666	19.914	15.052	13.356	16.908	12.278	18.274	24.382	23.638	19.2618	5.52048	1.47541
38.4	79433	27.162	17.658	21.527	34.536	12.906	23.519	21.18	15.453	13.672	17.568	12.477	18.847	25.839	24.77	20.5081	6.27754	1.67774
38.4	63096	29.469	18.453	23.372	37.324	13.521	25.094	22.282	15.83	14.013	18.118	12.692	19.259	26.835	25.511	21.5552	6.96496	1.86146
38.4	50119	31.272	19.038	24.803	39.607	13.932	26.264	23.106	16.185	14.383	18.554	12.901	19.491	27.307	25.842	22.3346	7.50003	2.00447
38.4	39811	32.428	19.419	25.733	41.085	14.095	26.973	23.531	16.528	14.759	18.874	13.115	19.542	27.266	25.763	22.7936	7.81195	2.08783
38.4	31623	32.798	19.603	26.159	41.531	14.032	27.228	23.811	16.843	15.126	19.109	13.291	19.426	26.736	25.304	22.9284	7.85032	2.09809
38.4	25119	32.468	19.615	26.112	40.839	13.762	27.042	23.868	17.128	15.467	19.284	13.414	19.125	25.843	24.532	22.7499	7.61044	2.03397
38.4	19953	31.462	19.423	25.677	39.16	13.31	26.47	23.702	17.362	15.753	19.241	13.481	18.673	24.678	23.498	22.2779	7.13968	1.90816
38.4	15849	29.982	19.089	24.922	36.729	12.71	25.631	23.364	17.522	15.97	19.079	13.431	18.059	23.314	22.28	21.5773	6.51758	1.7419
38.4	12589	28.173	18.612	23.94	33.777	12.022	24.538	22.893	17.592	16.088	18.773	13.272	17.308	21.848	20.938	20.6981	5.81283	1.55354
38.4	10000	26.179	18.025	22.85	30.525	11.252	23.284	22.282	17.543	16.069	18.318	12.978	16.418	20.306	19.555	19.6846	5.10547	1.36449
38.4	7943.3	24.138	17.354	21.691	27.184	10.455	21.948	21.584	17.355	15.897	17.716	12.501	15.402	18.74	18.109	18.5767	4.46552	1.19346
38.4	6309.6	22.135	16.629	20.491	23.902	9.623	20.496	20.771	16.993	15.555	16.947	11.875	14.264	17.14	16.623	17.3889	3.9329	1.05111
38.4	5011.9	20.186	15.843	19.221	20.768	8.77	18.99	19.864	16.447	15.014	16.012	11.056	12.975	15.517	15.135	16.1284	3.53353	0.944376
38.4	3981.1	18.297	14.999	17.953	17.73	7.877	17.431	18.847	15.726	14.248	14.9	10.034	11.536	13.883	13.468	14.7806	3.27195	0.874466
38.4	3162.3	16.47	14.088	16.529	14.779	6.955	15.781	17.714	14.782	13.242	13.621	8.786	9.949	12.195	12.008	13.3499	3.11257	0.831869
38.4	2511.9	14.642	13.086	15.093	11.932	5.966	14.019	16.466	13.617	11.971	12.114	7.271	8.153	10.432	10.125	11.7776	3.0789	0.82287
38.4	1995.3	12.805	11.967	13.405	9.017	4.891	12.106	15.073	12.194	10.403	10.379	5.41	6.107	8.56	8.324	10.0458	3.1227	0.834577
38.4	1584.9	10.91	10.72	11.583	6.059	3.698	9.964	13.521	10.5	8.479	8.369	3.149	3.751	6.541	6.344	8.11343	3.26061	0.871435
38.4	1258.9	8.857	9.254	9.431	2.607	2.345	7.507	11.79	8.489	6.269	6.049	0.391	1.018	4.3	4.157	5.89029	3.50668	0.9372
38.4	1000	6.636	7.556	6.923	-0.726	0.795	4.673	9.845	6.323	3.581	3.364	-2.972	-2.189	1.789	1.649	3.37479	3.855	1.03029
40.5333	100000	25.433	17.593	20.298	32.376	12.669	22.737	19.968	15.555	13.847	17.706	12.757	19.137	25.657	24.556	20.0206	5.67477	1.51665
40.5333	79433	28.25	18.684	22.696	35.673	13.576	24.865	21.34	15.978	14.22	18.487	12.964	19.794	27.391	25.824	21.4101	6.51369	1.74086
40.5333	63096	30.798	19.573	24.778	38.75	14.264	26.667	22.549	16.378	14.615	19.126	13.182	20.25	28.642	26.661	22.5881	7.28395	1.94672
40.5333	50119	32.837	20.233	26.413	41.321	14.72	28.022	23.48	16.743	15.025	19.598	13.387	20.51	29.308	27.047	23.4746	7.90175	2.11183
40.5333	39811	34.201	20.652	27.524	43.02	14.9	28.846	23.991	17.081	15.43	19.908	13.582	20.566	29.387	26.981	24.0049	8.28361	2.21389
40.5333	31623	34.754	20.852	28.059	43.62	14.807	29.116	24.324	17.384	15.809	20.082	13.734	20.449	28.906	26.512	24.172	8.37555	2.23846
40.5333	25119	34.467	20.854	28.049	43.051	14.481	28.869	24.427	17.639	16.145	20.163	13.838	20.148	27.974	25.673	23.9841	8.16592	2.18243
40.5333	19953	33.453	20.653	27.621	41.375	13.956	28.173	24.304	17.832	16.407	20.009	13.865	19.694	26.697	24.56	23.4714	7.69872	2.05757
40.5333	15849	31.89	20.279	26.849	38.863	13.284	27.146	24.003	17.934	16.581	19.723	13.782	19.076	25.182	23.224	22.7011	7.05483	1.88548
40.5333	12589	29.964	19.764	25.824	35.765	12.525	25.854	23.554	17.932	16.638	19.292	13.576	18.324	23.522	21.762	21.7354	6.31281	1.68717
40.5333	10000	27.822	19.148	24.665	32.343	11.699	24.418	22.98	17.792	16.548	18.74	13.223	17.406	21.783	20.279	20.6319	5.56106	1.48626
40.5333	7943.3	25.59	18.433	23.422	28.83	10.842	22.895	22.277	17.518	16.308	18.04	12.711	16.351	20.004	18.728	19.4249	4.86655	1.30064
40.5333	6309.6	23.416	17.647	22.129	25.374	9.969	21.284	21.449	17.07	15.911	17.191	12.03	15.169	18.202	17.147	18.142	4.27951	1.14375
40.5333	5011.9	21.296	16.788	20.753	22.029	9.073	19.633	20.528	16.446	15.324	16.188	11.176	13.836	16.407	15.576	16.7895	3.81855	1.02055
40.5333	3981.1	19.267	15.875	19.391	18.848	8.147	17.946	19.487	15.637	14.527	15.027	10.124	12.354	14.598	13.855	15.3631	3.50681	0.937235
40.5333	3162.3	17.307	14.875	17.863	15.736	7.183	16.201	18.335	14.629	13.498	13.684	8.836	10.713	12.782	12.337	13.8556	3.30411	0.88306
40.5333	2511.9	15.401	13.792	16.321	12.73	6.162	14.346	17.046	13.407	12.211	12.156	7.283	8.867	10.913	10.407	12.2173	3.23684	0.865081
40.5333	1995.3	13.493	12.58	14.531	9.698	5.048	12.353	15.622	11.945	10.638	10.398	5.416	6.771	8.945	8.564	10.4287	3.25262	0.8693
40.5333	1584.9	11.513	11.228	12.602	6.651	3.825	10.157	14.049	10.229	8.727	8.382	3.123	4.374	6.866	6.559	8.44893	3.36897	0.900396
40.5333	1258.9	9.43	9.663	10.384	3.101	2.444	7.671	12.298	8.225	6.524	6.055	0.333	1.598	4.56	4.339	6.1875	3.60522	0.963537
40.5333	1000	7.183	7.864	7.815	-0.312	0.863	4.826	10.334	6.057	3.858	3.367	-3.061	-1.647	1.986	1.815	3.63914	3.9444	1.05419
42.6667	100000	26.124	18.307	20.703	33.468	13.144	23.469	21.346	15.906	13.137	18.02	13.673	20.041	26.998	25.561	20.7069	5.97312	1.59638
42.6667	79433	29.114	19.481	23.166	37.133	14.125	25.698	22.844	16.368	13.485	18.834	13.943	20.81	29.024	27.052	22.2198	6.89753	1.84344
42.6667	63096	31.855	20.424	25.3	40.693	14.905	27.618	24.147	16.797	13.854	19.497	14.213	21.362	30.54	28.101	23.5219	7.77026	2.07669
42.6667	50119	34.099	21.113	26.978	43.769	15.444	29.102	25.146	17.181	14.252	20.018	14.449	21.662	31.41	28.661	24.5203	8.49192	2.26956
42.6667	39811	35.662	21.559	28.122	45.941	15.693	30.056	25.67	17.519	14.659	20.394	14.64	21.733	31.567	28.711	25.1376	8.9665	2.3964
42.6667	31623	36.357	21.746	28.678	46.923	15.636	30.42	25.946	17.801	15.061	20.643	14.748	21.582	31.063	28.276	25.3486	9.13085	2.44032
42.6667	25119	36.21	21.707	28.685	46.564	15.327	30.252	25.938	18.021	15.443	20.799	14.775	21.232	29.971	27.444	25.1691	8.9608	2.39487
42.6667	19953	35.268	21.433	28.241	44.9	14.774	29.59	25.656	18.165	15.76	20.713	14.689	20.699	28.455	26.279	24.6159	8.49223	2.26964
42.6667	15849	33.697	20.981	27.436	42.206	14.046	28.538	25.171	18.216	16.001	20.507	14.482	19.991	26.642	24.893	23.7719	7.79946	2.08449
42.6667	12589	31.707	20.348	26.363	38.805	13.191	27.212	24.516	18.156	16.144	20.145	14.129	19.14	24.687	23.344	22.7062	6.98448	1.86668
42.6667	10000	29.492	19.607	25.124	35.025	12.265	25.709	23.72	17.966	16.144	19.637	13.649	18.131	22.629	21.747	21.4889	6.14199	1.64152
42.6667	7943.3	27.139	18.764	23.798	31.093	11.297	24.089	22.812	17.643	15.989	18.952	12.998	16.99	20.613	20.073	20.1607	5.34352	1.42812
42.6667	6309.6	24.812	17.855	22.432	27.208	10.313	22.397	21.803	17.15	15.663	18.1	12.201	15.732	18.62	18.39	18.7626	4.65008	1.24279
42.6667	5011.9	22.532	16.891	21.015	23.555	9.322	20.658	20.724	16.48	15.139	17.075	11.24	14.332	16.672	16.708	17.3102	4.10239	1.09641
42.6667	3981.1	20.335	15.892	19.618	20.092	8.313	18.878	19.557	15.642	14.401	15.871	10.091	12.801	14.76	14.864	15.7939	3.70808	0.991027
42.6667	3162.3	18.235	14.832	18.075	16.752	7.274	17.034	18.302	14.611	13.407	14.478	8.732	11.115	12.865	13.245	14.2112	3.44205	0.919927
42.6667	2511.9	16.176	13.703	16.528	13.562	6.196	15.099	16.951	13.355	12.139	12.878	7.118	9.235	10.935	11.227	12.5073	3.32032	0.887393
42.6667	1995.3	14.152	12.475	14.758	10.341	5.046	13.039	15.481	11.864	10.565	11.053	5.208	7.114	8.949	9.314	10.6685	3.29863	0.881595
42.6667	1584.9	12.075	11.114	12.834	7.231	3.777	10.782	13.883	10.094	8.63	8.953	2.893	4.69	6.832	7.229	8.64407	3.38916	0.90579
42.6667	1258.9	9.925	9.552	10.595	3.577	2.363	8.239	12.11	8.042	6.391	6.559	0.108	1.89	4.518	4.949	6.34414	3.59985	0.962101
42.6667	1000	7.617	7.777	8.026	0.112	0.762	5.361	10.127	5.839	3.68	3.783	-3.27	-1.374	1.943	2.364	3.76764	3.922	1.0482
44.8	100000	27.417	18.548	21.414	34.165	13.558	24.601	21.93	16.028	13.798	18.411	13.831	21.48	26.547	26.48	21.3006	6.10389	1.63133
44.8	79433	30.657	19.792	24.037	38.095	14.639	27.003	23.594	16.492	14.156	19.275	14.128	22.436	28.574	28.183	22.9329	7.10084	1.89778
44.8	63096	33.644	20.827	26.355	41.953	15.506	29.11	25.049	16.894	14.533	20.003	14.4	23.123	30.132	29.443	24.3551	8.0612	2.15445
44.8	50119	36.104	21.618	28.204	45.382	16.129	30.767	26.151	17.227	14.933	20.552	14.623	23.505	31.109	30.165	25.4621	8.88464	2.37452
44.8	39811	37.825	22.175	29.482	47.963	16.438	31.843	26.755	17.51	15.333	20.94	14.812	23.607	31.464	30.343	26.1779	9.46955	2.53084
44.8	31623	38.586	22.478	30.099	49.314	16.419	32.275	27.077	17.727	15.714	21.202	14.947	23.431	31.191	30.001	26.4615	9.72504	2.59913
44.8	25119	38.379	22.53	30.13	49.253	16.105	32.084	27.051	17.886	16.055	21.373	15.002	23.012	30.412	29.193	26.3189	9.62105	2.57133
44.8	19953	37.27	22.32	29.63	47.76	15.523	31.337	26.711	17.973	16.322	21.303	14.974	22.384	29.196	27.997	25.7643	9.17445	2.45198
44.8	15849	35.48	21.89	28.719	45.117	14.742	30.173	26.14	17.984	16.507	21.08	14.822	21.556	27.65	26.518	24.8841	8.46998	2.2637
44.8	12589	33.237	21.266	27.524	41.663	13.829	28.684	25.387	17.899	16.579	20.703	14.549	20.557	25.915	24.844	23.7597	7.60779	2.03327
44.8	10000	30.735	20.475	26.154	37.724	12.83	26.986	24.499	17.722	16.506	20.174	14.127	19.417	24.06	23.1	22.4649	6.68651	1.78705
44.8	7943.3	28.162	19.594	24.698	33.574	11.799	25.191	23.491	17.405	16.26	19.491	13.542	18.14	22.134	21.27	21.0536	5.79302	1.54825
44.8	6309.6	25.632	18.631	23.223	29.441	10.743	23.33	22.405	16.963	15.86	18.626	12.804	16.739	20.169	19.404	19.5693	4.99332	1.33452
44.8	5011.9	23.214	17.614	21.719	25.525	9.694	21.436	21.259	16.365	15.241	17.591	11.871	15.209	18.2	17.556	18.0353	4.3433	1.16079
44.8	3981.1	20.895	16.537	20.28	21.812	8.641	19.524	20.04	15.6	14.409	16.382	10.744	13.559	16.243	15.561	16.4448	3.85452	1.03016
44.8	3162.3	18.69	15.41	18.714	18.247	7.566	17.601	18.756	14.641	13.342	14.963	9.383	11.768	14.272	13.799	14.7966	3.514	0.939157
44.8	2511.9	16.595	14.206	17.175	14.86	6.455	15.587	17.362	13.466	12.015	13.33	7.755	9.794	12.265	11.644	13.0364	3.34285	0.893415
44.8	1995.3	14.505	12.896	15.397	11.547	5.273	13.477	15.884	12.045	10.389	11.467	5.81	7.584	10.165	9.59	11.1449	3.29312	0.880122
44.8	1584.9	12.443	11.469	13.511	8.247	3.988	11.18	14.262	10.342	8.425	9.348	3.454	5.103	7.964	7.38	9.07971	3.37677	0.90248
44.8	1258.9	10.25	9.846	11.314	4.445	2.561	8.614	12.488	8.328	6.17	6.937	0.619	2.248	5.564	4.97	6.73957	3.58648	0.958528
44.8	1000	7.921	7.986	8.769	0.871	0.946	5.69	10.5	6.152	3.454	4.157	-2.816	-1.072	2.91	2.273	4.12436	3.91565	1.0465
46.9333	100000	28.258	18.738	21.197	34.506	13.479	24.8	21.481	22.033	13.464	18.806	14.124	22.344	26.043	27.015	21.8777	6.03877	1.61393
46.9333	79433	31.764	20.065	23.836	38.535	14.595	27.35	23.103	21.67	13.862	19.765	14.426	23.47	27.937	28.913	23.5208	7.02767	1.87822
46.9333	63096	35.037	21.171	26.179	42.568	15.517	29.624	24.531	21.443	14.288	20.547	14.695	24.303	29.386	30.366	24.9754	8.03304	2.14692
46.9333	50119	37.803	22.038	28.054	46.188	16.204	31.439	25.633	21.316	14.744	21.123	14.932	24.8	30.3	31.287	26.1329	8.92283	2.38473
46.9333	39811	39.766	22.647	29.378	48.962	16.596	32.657	26.254	21.258	15.199	21.497	15.123	24.943	30.668	31.633	26.8986	9.5808	2.56058
46.9333	31623	40.692	22.976	30.089	50.513	16.667	33.245	26.617	21.246	15.636	21.73	15.253	24.775	30.492	31.399	27.2379	9.9061	2.64752
46.9333	25119	40.577	23.066	30.198	50.628	16.432	33.149	26.656	21.267	16.04	21.856	15.299	24.325	29.862	30.643	27.1427	9.85521	2.63392
46.9333	19953	39.447	22.89	29.803	49.24	15.926	32.467	26.413	21.294	16.377	21.726	15.26	23.607	28.853	29.473	26.6269	9.43529	2.52169
46.9333	15849	37.554	22.493	29.029	46.684	15.206	31.336	25.959	21.359	16.636	21.448	15.092	22.675	27.557	27.983	25.7865	8.74196	2.33639
46.9333	12589	35.143	21.899	27.954	43.168	14.332	29.839	25.321	21.432	16.794	21.024	14.8	21.58	26.04	26.264	24.685	7.85214	2.09857
46.9333	10000	32.436	21.139	26.712	39.107	13.361	28.106	24.548	21.546	16.813	20.406	14.371	20.328	24.389	24.463	23.4089	6.89227	1.84204
46.9333	7943.3	29.64	20.291	25.356	34.841	12.348	26.245	23.636	21.66	16.675	19.675	13.767	18.945	22.663	22.583	22.0232	5.96829	1.59509
46.9333	6309.6	26.909	19.376	23.962	30.581	11.302	24.316	22.617	21.812	16.367	18.789	13.004	17.462	20.882	20.669	20.5749	5.16529	1.38048
46.9333	5011.9	24.274	18.365	22.496	26.511	10.248	22.34	21.491	22.007	15.841	17.738	12.053	15.856	19.048	18.777	19.0746	4.5535	1.21698
46.9333	3981.1	21.788	17.309	21.06	22.636	9.17	20.332	20.298	22.311	15.093	16.523	10.92	14.142	17.181	16.751	17.5367	4.18628	1.11883
46.9333	3162.3	19.475	16.186	19.475	18.961	8.073	18.313	19.023	22.712	14.077	15.105	9.554	12.285	15.259	14.958	15.9611	4.08369	1.09141
46.9333	2511.9	17.255	14.972	17.908	15.467	6.938	16.219	17.645	23.287	12.778	13.472	7.913	10.259	13.281	12.778	14.298	4.26867	1.14085
46.9333	1995.3	15.101	13.628	16.114	11.974	5.738	14.012	16.159	24.083	11.161	11.616	5.96	8.018	11.178	10.704	12.5319	4.70134	1.25649
46.9333	1584.9	12.943	12.178	14.172	8.61	4.428	11.646	14.534	25.151	9.183	9.482	3.59	5.503	8.966	8.474	10.6329	5.38264	1.43857
46.9333	1258.9	10.703	10.509	11.922	4.779	2.973	8.992	12.745	26.606	6.891	7.057	0.73	2.617	6.521	6.06	8.5075	6.32823	1.69129
46.9333	1000	8.365	8.603	9.335	1.144	1.339	6.035	10.743	28.757	4.113	4.246	-2.721	-0.741	3.821	3.347	6.17043	7.5889	2.02822
49.0667	100000	29.011	18.744	21.668	32.741	13.057	24.71	20.88	17.098	15.205	20.905	18.868	23.129	27.274	27.203	22.1781	5.55212	1.48387
49.0667	79433	32.748	20.045	24.411	36.403	14.086	27.068	22.538	17.753	15.739	22.14	20.028	25.156	29.925	29.934	24.141	6.52741	1.74452
49.0667	63096	36.273	21.178	26.842	39.957	14.949	29.215	24.058	18.378	16.284	23.172	21.031	26.957	32.293	32.384	25.9265	7.47769	1.9985
49.0667	50119	39.307	22.092	28.798	43.101	15.614	30.98	25.327	18.953	16.845	23.985	21.864	28.466	34.258	34.433	27.4302	8.30727	2.22021
49.0667	39811	41.547	22.771	30.156	45.481	16.019	32.241	26.192	19.482	17.4	24.558	22.518	29.65	35.733	36	28.5534	8.92251	2.38464
49.0667	31623	42.708	23.218	30.85	46.809	16.153	32.951	26.87	19.933	17.917	24.935	23	30.488	36.661	37.033	29.2519	9.23717	2.46874
49.0667	25119	42.76	23.42	30.935	46.966	16.046	33.109	27.303	20.293	18.371	25.147	23.278	30.949	37.036	37.476	29.5064	9.23025	2.46689
49.0667	19953	41.738	23.338	30.487	45.934	15.711	32.757	27.466	20.525	18.823	25.034	23.346	31.011	36.851	37.319	29.31	8.91407	2.38239
49.0667	15849	39.846	23.043	29.627	43.943	15.193	31.982	27.408	20.607	19.049	24.696	23.173	30.666	36.121	36.587	28.7101	8.36973	2.2369
49.0667	12589	37.384	22.535	28.482	41.188	14.534	30.88	27.148	20.522	19.105	24.134	22.745	29.917	34.925	35.339	27.7741	7.67019	2.04995
49.0667	10000	34.564	21.855	27.16	37.996	13.768	29.518	26.673	20.261	19.023	23.371	22.065	28.784	33.291	33.668	26.5712	6.89132	1.84178
49.0667	7943.3	31.645	21.045	25.755	34.511	12.927	27.994	26.023	19.813	18.706	22.39	21.102	27.319	31.348	31.612	25.1564	6.10279	1.63104
49.0667	6309.6	28.762	20.132	24.302	30.985	12.03	26.347	25.184	19.165	18.188	21.229	19.911	25.567	29.144	29.268	23.5867	5.35323	1.43071
49.0667	5011.9	25.946	19.143	22.816	27.505	11.086	24.59	24.205	18.325	17.44	19.875	18.483	23.546	26.753	26.779	21.8923	4.67589	1.24968
49.0667	3981.1	23.299	18.091	21.358	24.103	10.096	22.764	23.049	17.301	16.444	18.352	16.831	21.303	24.254	24.039	20.0917	4.08478	1.0917
49.0667	3162.3	20.803	16.964	19.75	20.793	9.063	20.86	21.759	16.066	15.215	16.666	14.945	18.882	21.664	21.485	18.2082	3.61964	0.96739
49.0667	2511.9	18.433	15.758	18.164	17.571	7.966	18.842	20.313	14.615	13.74	14.787	12.819	16.255	18.999	18.544	16.2004	3.25739	0.870574
49.0667	1995.3	16.164	14.436	16.367	14.304	6.783	16.708	18.72	12.938	11.961	12.712	10.39	13.412	16.251	15.722	14.062	3.04537	0.813909
49.0667	1584.9	13.926	12.981	14.426	11.062	5.472	14.368	16.98	10.99	9.845	10.41	7.588	10.304	13.401	12.798	11.7536	2.99672	0.800906
49.0667	1258.9	11.626	11.328	12.218	7.309	4.022	11.738	15.058	8.762	7.452	7.84	4.311	6.854	10.383	9.71	9.1865	3.12345	0.834778
49.0667	1000	9.24	9.433	9.646	3.724	2.365	8.76	12.918	6.397	4.585	4.917	0.484	2.989	7.171	6.365	6.35671	3.41934	0.913856
51.2	100000	27.379	20.375	24.137	35.366	16.394	29.31	26.585	23.727	23.442	28.363	24.592	30.829	33.431	33.84	26.9836	5.36402	1.4336
51.2	79433	31.077	22.162	27.503	40.229	18.336	33.181	29.368	25.074	24.712	30.953	25.762	33.796	37.497	37.973	29.8302	6.35432	1.69826
51.2	63096	34.683	23.748	30.643	45.32	20.107	36.93	32.048	26.192	25.764	33.265	26.54	36.269	41.189	41.621	32.4514	7.42508	1.98444
51.2	50119	37.906	25.121	33.362	50.227	21.612	40.289	34.385	27.018	26.568	35.125	26.871	37.983	44.098	44.408	34.6409	8.44648	2.25742
51.2	39811	40.582	26.284	35.462	54.442	22.692	42.994	36.104	27.566	27.135	36.425	26.74	38.741	45.884	46.005	36.2183	9.29065	2.48303
51.2	31623	42.454	27.234	36.853	57.42	23.266	44.815	37.322	27.812	27.43	37.066	26.16	38.475	46.28	46.207	37.0567	9.8389	2.62956
51.2	25119	43.412	27.971	37.498	58.791	23.321	45.562	37.913	27.786	27.492	37.067	25.192	37.279	45.348	45.034	37.119	10.0301	2.68065
51.2	19953	43.46	28.438	37.434	58.302	22.871	45.207	37.898	27.519	27.356	36.293	23.913	35.309	43.241	42.694	36.4239	9.84903	2.63226
51.2	15849	42.665	28.643	36.767	56.127	22.007	43.882	37.407	27.054	27.015	34.957	22.404	32.819	40.275	39.491	35.1081	9.36559	2.50306
51.2	12589	41.148	28.564	35.603	52.542	20.825	41.785	36.555	26.439	26.489	33.166	20.749	30.024	36.811	35.838	33.3241	8.67488	2.31846
51.2	10000	39.057	28.205	34.074	48.046	19.438	39.145	35.41	25.73	25.778	31.054	19.009	27.112	33.131	32.08	31.2335	7.89889	2.11107
51.2	7943.3	36.619	27.598	32.29	43.033	17.933	36.221	34.046	24.939	24.887	28.75	17.206	24.194	29.474	28.372	28.9687	7.14746	1.91024
51.2	6309.6	33.973	26.751	30.335	37.916	16.36	33.148	32.507	24.073	23.825	26.315	15.382	21.353	25.941	24.854	26.6238	6.50461	1.73843
51.2	5011.9	31.186	25.687	28.224	32.966	14.759	30.031	30.806	23.123	22.566	23.829	13.516	18.579	22.62	21.57	24.2473	6.01227	1.60685
51.2	3981.1	28.382	24.449	26.091	28.303	13.157	26.971	28.934	22.08	21.138	21.321	11.617	15.91	19.52	18.414	21.8776	5.6778	1.51746
51.2	3162.3	25.602	23.026	23.828	23.897	11.551	23.972	26.924	20.899	19.506	18.786	9.625	13.284	16.608	15.718	19.5161	5.45836	1.45881
51.2	2511.9	22.868	21.448	21.599	19.785	9.939	21.011	24.776	19.526	17.666	16.221	7.495	10.656	13.832	12.84	17.1187	5.36874	1.43486
51.2	1995.3	20.164	19.688	19.184	15.821	8.285	18.031	22.508	17.921	15.589	13.592	5.171	7.952	11.147	10.227	14.6629	5.33964	1.42708
51.2	1584.9	17.447	17.759	16.692	11.954	6.562	14.985	20.105	16.028	13.241	10.845	2.518	5.083	8.488	7.603	12.0936	5.38819	1.44005
51.2	1258.9	14.63	15.626	13.965	7.742	4.727	11.755	17.566	13.807	10.66	7.918	-0.515	1.965	5.742	4.876	9.31886	5.50746	1.47193
51.2	1000	11.707	13.246	10.893	3.738	2.732	8.233	14.83	11.416	7.642	4.728	-4.098	-1.538	2.835	1.948	6.308	5.71983	1.52869
53.3333	100000	34.13	28.104	28.325	37.765	17.999	30.873	30.168	25.931	23.003	28.232	21.807	28.358	31.781	31.539	28.4296	5.09936	1.36286
53.3333	79433	39.355	30.958	32.336	43.215	20.184	34.829	33.384	27.195	24.031	30.703	22.632	30.711	35.255	35.018	31.4147	6.34405	1.69552
53.3333	63096	44.582	33.323	35.996	48.916	22.139	38.57	36.417	28.064	24.803	32.767	23.165	32.593	38.271	37.947	34.1109	7.74936	2.0711
53.3333	50119	49.376	34.979	39.026	54.441	23.726	41.766	38.919	28.477	25.371	34.235	23.367	33.825	40.542	40.029	36.2914	9.17475	2.45206
53.3333	39811	53.21	35.833	41.134	59.203	24.738	44.099	40.514	28.459	25.682	34.99	23.234	34.304	41.787	41.001	37.7277	10.4538	2.79389
53.3333	31623	55.538	35.868	42.085	62.516	25.082	45.289	41.238	28.048	25.711	35.057	22.786	33.98	41.864	40.827	38.2778	11.3968	3.04592
53.3333	25119	56.075	35.138	41.826	63.915	24.736	45.251	40.992	27.334	25.471	34.485	22.053	32.938	40.82	39.57	37.9003	11.8707	3.17259
53.3333	19953	54.78	33.713	40.501	63.167	23.744	44.02	39.84	26.386	24.968	33.239	21.101	31.33	38.836	37.43	36.6468	11.8168	3.15817
53.3333	15849	51.967	31.808	38.333	60.43	22.267	41.848	37.987	25.288	24.247	31.546	19.948	29.307	36.183	34.691	34.7036	11.2828	3.01546
53.3333	12589	48.043	29.603	35.638	56.097	20.477	39.033	35.691	24.116	23.318	29.567	18.645	27.013	33.136	31.604	32.2844	10.3771	2.77339
53.3333	10000	43.519	27.252	32.666	50.831	18.548	35.864	33.175	22.923	22.226	27.409	17.268	24.583	29.903	28.483	29.6179	9.26497	2.47617
53.3333	7943.3	38.874	24.9	29.691	45.112	16.603	32.596	30.573	21.737	21.011	25.178	15.779	22.125	26.708	25.363	26.875	8.09547	2.16361
53.3333	6309.6	34.409	22.642	26.818	39.457	14.704	29.347	28.014	20.565	19.698	22.92	14.232	19.67	23.604	22.363	24.1745	6.99569	1.86968
53.3333	5011.9	30.233	20.531	24.114	34.102	12.902	26.184	25.55	19.391	18.303	20.66	12.605	17.245	20.643	19.569	21.5737	6.02624	1.61058
53.3333	3981.1	26.463	18.566	21.618	29.126	11.191	23.183	23.208	18.194	16.814	18.406	10.882	14.844	17.853	16.81	19.0827	5.2362	1.39943
53.3333	3162.3	23.044	16.738	19.229	24.548	9.562	20.336	20.99	16.912	15.209	16.148	9.031	12.451	15.211	14.432	16.7029	4.62112	1.23505
53.3333	2511.9	19.997	15.007	17.029	20.331	7.983	17.567	18.863	15.515	13.469	13.857	7.019	10.021	12.665	11.791	14.3653	4.21325	1.12604
53.3333	1995.3	17.21	13.304	14.791	16.353	6.428	14.857	16.8	13.949	11.538	11.482	4.775	7.469	10.156	9.354	12.0333	3.97327	1.0619
53.3333	1584.9	14.61	11.61	12.578	12.587	4.83	12.065	14.747	12.164	9.372	8.968	2.209	4.711	7.647	6.883	9.6415	3.91229	1.0456
53.3333	1258.9	12.078	9.818	10.18	8.447	3.153	9.105	12.654	10.129	6.994	6.252	-0.782	1.676	5.024	4.278	7.07186	3.99642	1.06809
53.3333	1000	9.526	7.868	7.528	4.571	1.328	5.882	10.464	7.975	4.187	3.264	-4.312	-1.748	2.209	1.433	4.29821	4.2769	1.14305
55.4667	100000	31.709	24.596	26.769	36.93	16.603	29.889	28.237	24.543	24.208	29.063	27.548	31.726	34.411	34.683	28.6368	5.27515	1.40984
55.4667	79433	36.223	26.815	30.315	42.095	18.447	33.428	30.935	25.67	25.257	31.555	29.212	35.015	38.866	39.195	31.6449	6.42151	1.71622
55.4667	63096	40.605	28.603	33.458	47.389	20.033	36.66	33.36	26.488	25.982	33.582	30.33	37.847	43.028	43.292	34.3326	7.69782	2.05733
55.4667	50119	44.45	29.846	35.946	52.36	21.248	39.262	35.28	26.928	26.365	34.98	30.799	39.862	46.449	46.55	36.4518	8.95061	2.39215
55.4667	39811	47.388	30.515	37.578	56.433	21.943	40.991	36.37	27.022	26.399	35.603	30.605	40.842	48.735	48.545	37.7835	10.0113	2.67563
55.4667	31623	48.99	30.577	38.178	59.034	22.059	41.641	36.764	26.765	26.085	35.45	29.772	40.656	49.53	48.975	38.1769	10.7046	2.86092
55.4667	25119	49.15	30.094	37.767	59.732	21.602	41.19	36.388	26.236	25.467	34.627	28.395	39.406	48.734	47.827	37.6154	10.925	2.91983
55.4667	19953	47.849	29.118	36.472	58.376	20.65	39.723	35.331	25.477	24.612	33.097	26.617	37.266	46.535	45.269	36.1709	10.6467	2.84545
55.4667	15849	45.392	27.803	34.516	55.303	19.345	37.508	33.771	24.553	23.559	31.113	24.561	34.498	43.276	41.728	34.0661	9.96546	2.66338
55.4667	12589	42.148	26.237	32.13	50.894	17.818	34.798	31.876	23.493	22.358	28.854	22.373	31.35	39.367	37.631	31.5234	9.0013	2.4057
55.4667	10000	38.493	24.562	29.537	45.733	16.187	31.816	29.792	22.343	21.049	26.474	20.128	28.04	35.183	33.41	28.7676	7.90956	2.11392
55.4667	7943.3	34.678	22.836	26.936	40.373	14.554	28.827	27.663	21.139	19.672	24.049	17.875	24.776	31.003	29.271	25.9751	6.82338	1.82362
55.4667	6309.6	31.006	21.146	24.424	35.093	12.958	25.895	25.512	19.872	18.241	21.645	15.66	21.633	26.987	25.369	23.2458	5.83102	1.55841
55.4667	5011.9	27.518	19.503	22.002	30.15	11.423	23.084	23.438	18.548	16.772	19.284	13.469	18.618	23.25	21.795	20.6324	4.99603	1.33524
55.4667	3981.1	24.358	17.927	19.783	25.601	9.949	20.4	21.416	17.177	15.238	16.968	11.285	15.737	19.813	18.37	18.1444	4.35313	1.16342
55.4667	3162.3	21.447	16.401	17.578	21.421	8.52	17.837	19.458	15.706	13.63	14.659	9.062	12.952	16.636	15.481	15.7706	3.90124	1.04265
55.4667	2511.9	18.785	14.878	15.55	17.541	7.116	15.31	17.531	14.136	11.893	12.328	6.741	10.219	13.667	12.44	13.4382	3.64323	0.973694
55.4667	1995.3	16.322	13.334	13.422	13.84	5.693	12.798	15.61	12.415	9.986	9.939	4.252	7.436	10.831	9.696	11.1124	3.55504	0.950124
55.4667	1584.9	13.947	11.731	11.271	10.281	4.208	10.187	13.667	10.51	7.845	7.425	1.494	4.533	8.089	6.985	8.72664	3.62805	0.969637
55.4667	1258.9	11.582	9.993	8.916	6.334	2.626	7.401	11.644	8.403	5.508	4.745	-1.624	1.393	5.296	4.179	6.17114	3.83568	1.02513
55.4667	1000	9.192	8.079	6.27	2.606	0.885	4.333	9.496	6.219	2.771	1.792	-5.222	-2.099	2.366	1.179	3.41907	4.20775	1.12457
57.6	100000	33.835	28.054	29.849	38.088	17.89	31.881	31.797	28.908	27.655	31.77	29.423	32.743	35	35.004	30.8498	4.76335	1.27306
57.6	79433	38.928	30.976	34.18	43.575	20.067	35.954	35.204	30.708	29.218	34.856	31.504	36.375	39.782	39.759	34.3633	5.78856	1.54706
57.6	63096	43.977	33.406	38.173	49.26	22.01	39.738	38.374	32.006	30.318	37.447	32.981	39.568	44.366	44.149	37.5552	7.02167	1.87662
57.6	50119	48.573	35.14	41.502	54.666	23.556	42.9	40.932	32.694	30.886	39.266	33.693	41.972	48.26	47.728	40.1263	8.33215	2.22686
57.6	39811	52.235	36.056	43.803	59.207	24.512	45.073	42.49	32.747	30.898	40.099	33.603	43.275	50.976	50.018	41.7851	9.54247	2.55033
57.6	31623	54.469	36.142	44.787	62.215	24.772	45.981	43.071	32.183	30.364	39.903	32.729	43.306	52.102	50.671	42.3354	10.4495	2.79274
57.6	25119	55.01	35.436	44.393	63.23	24.315	45.574	42.548	31.089	29.375	38.782	31.179	42.083	51.495	49.629	41.7241	10.9116	2.91624
57.6	19953	53.783	34.022	42.775	62.004	23.225	43.918	41.004	29.581	28.024	36.784	29.121	39.846	49.295	47.07	40.0323	10.8571	2.9017
57.6	15849	51.074	32.095	40.184	58.837	21.634	41.307	38.712	27.806	26.408	34.215	26.732	36.846	45.861	43.395	37.5076	10.3495	2.76602
57.6	12589	47.29	29.847	36.994	54.162	19.747	38.054	35.941	25.901	24.647	31.343	24.176	33.401	41.674	39.071	34.4463	9.49296	2.5371
57.6	10000	42.908	27.463	33.534	48.581	17.731	34.504	32.959	23.925	22.819	28.359	21.558	29.787	37.141	34.584	31.1324	8.44393	2.25674
57.6	7943.3	38.321	25.07	30.092	42.728	15.718	30.939	29.947	21.985	20.966	25.449	18.978	26.209	32.609	30.165	27.7983	7.34744	1.96369
57.6	6309.6	33.878	22.767	26.836	36.954	13.775	27.476	27.047	20.097	19.142	22.613	16.491	22.758	28.3	26.015	24.5821	6.30844	1.686
57.6	5011.9	29.719	20.588	23.785	31.536	11.947	24.201	24.326	18.238	17.325	19.903	14.073	19.481	24.295	22.203	21.5443	5.39946	1.44307
57.6	3981.1	25.915	18.579	21.036	26.561	10.225	21.125	21.787	16.439	15.51	17.32	11.719	16.382	20.613	18.623	18.7024	4.65357	1.24372
57.6	3162.3	22.502	16.685	18.404	22.03	8.595	18.242	19.428	14.65	13.689	14.83	9.355	13.414	17.239	15.575	16.0456	4.09088	1.09333
57.6	2511.9	19.396	14.884	16.053	17.813	7.029	15.483	17.207	12.835	11.794	12.378	6.92	10.513	14.103	12.416	13.4874	3.71807	0.993696
57.6	1995.3	16.581	13.149	13.672	13.873	5.483	12.792	15.081	10.954	9.751	9.908	4.34	7.612	11.131	9.591	10.9941	3.53067	0.943611
57.6	1584.9	13.937	11.399	11.33	10.095	3.919	10.047	12.999	8.95	7.529	7.367	1.511	4.601	8.275	6.802	8.48293	3.52513	0.94213
57.6	1258.9	11.342	9.577	8.855	5.966	2.276	7.161	10.902	6.805	5.138	4.659	-1.673	1.401	5.382	3.957	5.83914	3.68091	0.983765
57.6	1000	8.74	7.619	6.133	2.074	0.502	4.034	8.699	4.617	2.367	1.727	-5.33	-2.142	2.382	0.958	3.02714	4.01679	1.07353
59.7333	100000	34.968	29.996	31.5	38.444	18.34	33.522	34.004	30.921	29.291	32.699	29.831	32.425	34.87	34.825	31.8311	4.61789	1.23418
59.7333	79433	40.542	33.357	36.222	44.165	20.658	37.969	37.89	33.044	31.088	36.032	32.136	36.042	39.609	39.466	35.5871	5.59951	1.49653
59.7333	63096	46.183	36.171	40.667	50.138	22.765	42.175	41.591	34.59	32.353	38.878	33.874	39.231	44.146	43.755	39.0369	6.82669	1.82451
59.7333	50119	51.421	38.218	44.427	55.976	24.474	45.774	44.701	35.394	32.965	40.906	34.823	41.624	48.003	47.239	41.8532	8.20073	2.19174
59.7333	39811	55.687	39.292	47.12	61.021	25.569	48.32	46.73	35.428	32.892	41.882	34.897	42.949	50.703	49.484	43.7124	9.54014	2.54971
59.7333	31623	58.394	39.345	48.361	64.517	25.918	49.455	47.603	34.683	32.193	41.734	34.084	43.05	51.848	50.213	44.3856	10.6237	2.83929
59.7333	25119	59.149	38.429	48.036	65.928	25.503	49.065	47.107	33.31	30.95	40.569	32.523	41.942	51.32	49.324	43.7968	11.2618	3.00984
59.7333	19953	57.841	36.68	46.275	64.894	24.396	47.208	45.326	31.481	29.298	38.445	30.398	39.82	49.215	46.993	42.0193	11.3365	3.0298
59.7333	15849	54.786	34.334	43.378	61.704	22.751	44.209	42.568	29.375	27.362	35.734	27.871	36.976	45.885	43.578	39.3222	10.895	2.91181
59.7333	12589	50.482	31.628	39.781	56.841	20.771	40.49	39.213	27.138	25.299	32.685	25.159	33.68	41.788	39.512	36.0334	10.0486	2.68559
59.7333	10000	45.496	28.807	35.868	50.953	18.65	36.394	35.598	24.898	23.181	29.523	22.399	30.206	37.323	35.208	32.4646	8.95433	2.39315
59.7333	7943.3	40.325	25.999	31.932	44.659	16.532	32.304	31.997	22.697	21.095	26.421	19.671	26.733	32.884	30.915	28.8689	7.77551	2.07809
59.7333	6309.6	35.336	23.347	28.21	38.459	14.478	28.391	28.549	20.566	19.062	23.411	17.037	23.353	28.617	26.841	25.4041	6.64237	1.77525
59.7333	5011.9	30.699	20.87	24.745	32.757	12.529	24.719	25.36	18.508	17.097	20.535	14.492	20.114	24.631	23.089	22.1532	5.64778	1.50943
59.7333	3981.1	26.522	18.607	21.642	27.479	10.7	21.313	22.449	16.564	15.167	17.828	12.001	17.03	20.967	19.484	19.1252	4.8078	1.28494
59.7333	3162.3	22.796	16.531	18.748	22.691	8.975	18.182	19.792	14.648	13.254	15.217	9.515	14.062	17.589	16.419	16.3156	4.1545	1.11034
59.7333	2511.9	19.48	14.59	16.148	18.311	7.327	15.214	17.335	12.741	11.289	12.662	6.985	11.16	14.441	13.219	13.6359	3.69668	0.987979
59.7333	1995.3	16.463	12.75	13.612	14.18	5.71	12.327	15.021	10.789	9.241	10.095	4.324	8.24	11.458	10.346	11.0397	3.42519	0.91542
59.7333	1584.9	13.686	10.954	11.145	10.288	4.071	9.466	12.799	8.736	7.007	7.472	1.434	5.2	8.572	7.494	8.45171	3.36595	0.899587
59.7333	1258.9	10.98	9.101	8.578	5.999	2.379	6.469	10.559	6.552	4.625	4.727	-1.798	1.957	5.669	4.613	5.74357	3.47809	0.929557
59.7333	1000	8.295	7.127	5.817	1.993	0.556	3.249	8.273	4.334	1.883	1.724	-5.494	-1.631	2.652	1.555	2.88093	3.80403	1.01667
61.8667	100000	35.078	30.208	31.273	38.891	18.629	33.569	34.034	32.148	29.243	32.548	28.349	32.836	34.654	34.573	31.8595	4.65272	1.24349
61.8667	79433	40.636	33.718	36.014	44.671	21.022	38.037	37.986	34.635	31.077	35.975	30.541	36.594	39.259	39.154	35.6656	5.61302	1.50014
61.8667	63096	46.257	36.699	40.472	50.786	23.206	42.29	41.755	36.511	32.374	38.962	32.244	39.932	43.616	43.377	39.1772	6.81366	1.82103
61.8667	50119	51.488	38.886	44.299	56.783	25.003	45.938	44.921	37.594	33.038	41.165	33.28	42.455	47.275	46.812	42.0669	8.15273	2.17891
61.8667	39811	55.812	40.086	47.085	61.995	26.169	48.578	46.975	37.742	33.031	42.319	33.59	43.85	49.788	49.035	44.0039	9.4685	2.53056
61.8667	31623	58.57	40.174	48.457	65.697	26.569	49.864	47.855	36.999	32.382	42.362	33.138	43.942	50.794	49.724	44.7519	10.5477	2.81899
61.8667	25119	59.421	39.248	48.295	67.241	26.161	49.626	47.341	35.5	31.184	41.348	32.016	42.746	50.208	48.806	44.2244	11.1964	2.99237
61.8667	19953	58.231	37.482	46.704	66.372	25.016	47.901	45.537	33.415	29.558	39.279	30.34	40.474	48.157	46.456	42.4944	11.3147	3.02399
61.8667	15849	55.264	35.13	43.964	63.22	23.299	45.006	42.774	30.97	27.662	36.573	28.255	37.43	45.017	43.076	39.8314	10.9107	2.91601
61.8667	12589	51.03	32.404	40.474	58.319	21.237	41.339	39.364	28.353	25.609	33.487	25.904	33.951	41.194	39.08	36.5532	10.0988	2.69903
61.8667	10000	46.046	29.526	36.612	52.288	19.017	37.283	35.651	25.739	23.494	30.234	23.414	30.279	37	34.841	32.9589	9.01978	2.41064
61.8667	7943.3	40.862	26.698	32.722	45.863	16.798	33.149	31.983	23.209	21.42	27.039	20.884	26.673	32.83	30.675	29.3432	7.85037	2.0981
61.8667	6309.6	35.85	24.028	28.996	39.519	14.673	29.164	28.475	20.799	19.395	23.947	18.37	23.214	28.791	26.716	25.8526	6.71369	1.79431
61.8667	5011.9	31.184	21.549	25.494	33.555	12.676	25.394	25.236	18.534	17.417	21.013	15.884	19.934	24.992	23.075	22.5669	5.68721	1.51997
61.8667	3981.1	26.959	19.25	22.329	28.101	10.816	21.884	22.256	16.398	15.484	18.225	13.426	16.821	21.463	19.56	19.498	4.81723	1.28746
61.8667	3162.3	23.188	17.152	19.335	23.144	9.078	18.631	19.522	14.352	13.553	15.555	10.934	13.851	18.199	16.574	16.6477	4.12189	1.10162
61.8667	2511.9	19.82	15.197	16.62	18.615	7.41	15.549	16.989	12.343	11.583	12.95	8.371	10.957	15.116	13.432	13.9251	3.61997	0.967478
61.8667	1995.3	16.755	13.327	13.931	14.338	5.784	12.579	14.599	10.329	9.506	10.35	5.659	8.033	12.157	10.595	11.2816	3.30207	0.882515
61.8667	1584.9	13.912	11.499	11.335	10.289	4.144	9.611	12.304	8.243	7.252	7.717	2.683	5.006	9.282	7.783	8.64714	3.20223	0.855832
61.8667	1258.9	11.129	9.613	8.638	5.933	2.424	6.542	10.035	6.031	4.841	4.948	-0.628	1.764	6.366	4.906	5.89586	3.29558	0.88078
61.8667	1000	8.343	7.598	5.752	1.818	0.587	3.275	7.716	3.817	2.065	1.974	-4.424	-1.82	3.3	1.834	2.98821	3.60757	0.964163
64	100000	34.516	29.466	31.934	38.761	18.546	33.355	33.85	31.423	28.25	32.686	29.74	31.851	33.957	33.871	31.5861	4.55449	1.21724
64	79433	39.905	32.873	36.83	44.63	20.962	37.824	37.705	33.835	29.95	36.137	32.202	35.307	38.326	38.273	35.3399	5.50006	1.46995
64	63096	45.318	35.817	41.48	50.796	23.185	42.086	41.318	35.686	31.179	39.136	34.131	38.382	42.4	42.333	38.8034	6.67222	1.78323
64	50119	50.346	38.059	45.477	56.892	25.043	45.779	44.28	36.808	31.854	41.35	35.326	40.723	45.805	45.649	41.6708	7.98478	2.13402
64	39811	54.481	39.399	48.385	62.246	26.298	48.489	46.111	37.114	31.948	42.548	35.665	42.067	48.103	47.807	43.6186	9.27532	2.47893
64	31623	57.153	39.761	49.806	66.124	26.791	49.861	46.779	36.574	31.471	42.616	35.129	42.299	48.973	48.545	44.4201	10.3438	2.76449
64	25119	58.049	39.181	49.599	67.898	26.476	49.729	46.161	35.286	30.507	41.634	33.783	41.4	48.418	47.778	43.9928	11.0111	2.94284
64	19953	57.06	37.738	47.877	67.275	25.415	48.181	44.336	33.429	29.157	39.633	31.81	39.498	46.562	45.684	42.4039	11.1744	2.98647
64	15849	54.429	35.66	44.946	64.36	23.76	45.465	41.625	31.19	27.521	36.992	29.387	36.879	43.684	42.566	39.8903	10.8341	2.89553
64	12589	50.558	33.165	41.242	59.6	21.735	41.949	38.383	28.75	25.712	33.955	26.724	33.826	40.151	38.826	36.7554	10.0749	2.69264
64	10000	45.968	30.466	37.194	53.674	19.536	38.006	34.913	26.256	23.794	30.76	23.952	30.551	36.28	34.892	33.303	9.05436	2.41988
64	7943.3	41.151	27.736	33.127	47.302	17.319	33.976	31.446	23.816	21.878	27.583	21.184	27.244	32.389	30.919	29.7907	7.93542	2.12083
64	6309.6	36.419	25.106	29.248	40.956	15.179	30.022	28.129	21.468	19.977	24.491	18.483	24.002	28.612	27.121	26.3724	6.83384	1.82642
64	5011.9	31.975	22.625	25.634	34.958	13.148	26.264	25.043	19.222	18.082	21.551	15.849	20.876	25.047	23.602	23.134	5.83769	1.56019
64	3981.1	27.904	20.339	22.378	29.421	11.25	22.746	22.18	17.102	16.186	18.754	13.274	17.859	21.72	20.193	20.0933	4.98496	1.33229
64	3162.3	24.226	18.198	19.317	24.322	9.473	19.462	19.558	15.06	14.271	16.073	10.721	14.94	18.595	17.277	17.2495	4.29114	1.14685
64	2511.9	20.898	16.203	16.57	19.65	7.764	16.325	17.103	13.056	12.295	13.47	8.113	12.065	15.641	14.184	14.5241	3.78506	1.0116
64	1995.3	17.859	14.288	13.881	15.221	6.098	13.311	14.787	11.025	10.196	10.893	5.398	9.158	12.791	11.388	11.8781	3.46057	0.924875
64	1584.9	15.003	12.424	11.276	11.032	4.422	10.268	12.525	8.913	7.923	8.275	2.443	6.141	9.99	8.592	9.2305	3.34347	0.893581
64	1258.9	12.202	10.499	8.573	6.534	2.685	7.119	10.257	6.68	5.497	5.529	-0.828	2.904	7.132	5.704	6.46336	3.41357	0.912315
64	1000	9.379	8.457	5.689	2.309	0.825	3.76	7.918	4.441	2.651	2.564	-4.576	-0.701	4.13	2.624	3.53357	3.70642	0.990581
66.1333	100000	35.199	29.642	32.169	38.409	18.554	33.029	33.184	30.327	28.717	31.688	29.496	31.108	33.05	33.086	31.2613	4.43357	1.18492
66.1333	79433	40.824	33.114	37.105	44.137	21.001	37.42	36.759	32.509	30.518	34.88	31.954	34.351	37.153	37.291	34.9297	5.37899	1.4376
66.1333	63096	46.505	36.134	41.812	50.152	23.255	41.612	40.061	34.177	31.837	37.603	33.906	37.193	40.969	41.137	38.3109	6.56446	1.75443
66.1333	50119	51.811	38.428	45.899	56.064	25.137	45.255	42.701	35.171	32.57	39.577	35.164	39.333	44.134	44.293	41.1098	7.9006	2.11152
66.1333	39811	56.18	39.817	48.898	61.22	26.428	47.96	44.265	35.42	32.7	40.614	35.591	40.569	46.337	46.382	43.0272	9.21553	2.46295
66.1333	31623	59.004	40.216	50.415	64.931	26.971	49.405	44.785	34.927	32.237	40.666	35.148	40.782	47.326	47.171	43.856	10.3026	2.75348
66.1333	25119	59.952	39.635	50.316	66.662	26.725	49.421	44.125	33.789	31.255	39.813	33.922	40.006	47.032	46.626	43.5199	10.9875	2.93652
66.1333	19953	58.898	38.165	48.704	66.111	25.731	48.074	42.408	32.149	29.853	38.047	32.057	38.365	45.569	44.861	42.0709	11.168	2.98478
66.1333	15849	56.067	36.053	45.833	63.413	24.137	45.57	39.894	30.142	28.163	35.733	29.753	36.094	43.17	42.167	39.7278	10.8417	2.89757
66.1333	12589	51.936	33.497	42.185	58.919	22.162	42.247	36.885	27.935	26.288	33.047	27.176	33.412	40.117	38.847	36.7609	10.0944	2.69783
66.1333	10000	47.044	30.746	38.116	53.333	19.996	38.469	33.659	25.669	24.317	30.207	24.485	30.496	36.722	35.239	33.4641	9.08478	2.42801
66.1333	7943.3	41.914	27.971	34.019	47.215	17.782	34.526	30.447	23.421	22.307	27.336	21.777	27.487	33.187	31.57	30.0685	7.96427	2.12854
66.1333	6309.6	36.908	25.301	30.075	41.056	15.635	30.633	27.34	21.25	20.32	24.496	19.101	24.487	29.683	28.007	26.7351	6.85259	1.83143
66.1333	5011.9	32.206	22.806	26.345	35.275	13.603	26.895	24.436	19.152	18.338	21.759	16.485	21.531	26.293	24.62	23.5531	5.84452	1.56201
66.1333	3981.1	27.928	20.49	22.992	29.927	11.684	23.354	21.723	17.15	16.376	19.131	13.919	18.651	23.058	21.313	20.5497	4.97392	1.32934
66.1333	3162.3	24.084	18.361	19.831	24.968	9.887	20.028	19.209	15.184	14.388	16.551	11.362	15.83	19.971	18.42	17.7196	4.254	1.13693
66.1333	2511.9	20.634	16.372	16.991	20.379	8.172	16.832	16.84	13.236	12.354	14.017	8.769	13.012	17.013	15.35	14.9979	3.69945	0.988719
66.1333	1995.3	17.507	14.471	14.212	16	6.495	13.731	14.585	11.248	10.207	11.451	6.063	10.136	14.122	12.517	12.3389	3.31982	0.887259
66.1333	1584.9	14.576	12.623	11.521	11.853	4.802	10.623	12.372	9.146	7.876	8.837	3.099	7.114	11.254	9.687	9.67021	3.15369	0.842858
66.1333	1258.9	11.727	10.723	8.758	7.372	3.05	7.408	10.145	6.909	5.38	6.071	-0.187	3.872	8.31	6.743	6.87721	3.18166	0.850334
66.1333	1000	8.863	8.692	5.795	3.177	1.173	3.983	7.819	4.669	2.518	3.081	-3.944	0.27	5.217	3.612	3.92321	3.44403	0.920456
68.2667	100000	35.599	29.415	32.346	38.259	18.646	33.154	31.827	31.027	27.154	30.829	28.801	30.3	32.601	33.302	30.9471	4.50712	1.20458
68.2667	79433	41.299	32.819	37.451	43.944	21.137	37.562	35.179	33.4	28.814	33.827	31.213	33.434	36.501	37.527	34.5791	5.50783	1.47203
68.2667	63096	47.047	35.784	42.318	49.931	23.454	41.781	38.283	35.251	30.058	36.404	33.17	36.193	40.094	41.401	37.9406	6.73333	1.79956
68.2667	50119	52.45	38.042	46.594	55.843	25.411	45.406	40.822	36.377	30.817	38.336	34.506	38.315	43.042	44.552	40.7509	8.09265	2.16285
68.2667	39811	56.928	39.405	49.807	61.068	26.773	48.151	42.432	36.713	31.053	39.453	35.105	39.584	45.044	46.686	42.7287	9.42764	2.51964
68.2667	31623	59.854	39.809	51.544	64.948	27.374	49.647	43.132	36.232	30.773	39.728	34.909	39.911	45.899	47.527	43.6634	10.5286	2.8139
68.2667	25119	60.834	39.301	51.618	66.896	27.165	49.733	42.772	35.041	30.046	39.214	34.023	39.283	45.601	47.041	43.4691	11.208	2.99547
68.2667	19953	59.769	37.915	50.077	66.528	26.184	48.428	41.443	33.302	28.944	37.888	32.519	37.861	44.251	45.328	42.1741	11.3572	3.03534
68.2667	15849	56.878	35.909	47.239	64.03	24.582	45.953	39.386	31.179	27.559	35.981	30.56	35.799	42.089	42.654	39.9856	10.9961	2.93883
68.2667	12589	52.682	33.473	43.527	59.768	22.587	42.633	36.81	28.833	25.973	33.667	28.272	33.303	39.342	39.362	37.1594	10.2237	2.73239
68.2667	10000	47.7	30.859	39.353	54.313	20.387	38.83	33.948	26.421	24.234	31.106	25.81	30.563	36.271	35.799	33.971	9.18165	2.4539
68.2667	7943.3	42.503	28.194	35.111	48.354	18.153	34.852	31.041	24.052	22.422	28.434	23.238	27.741	33.069	32.163	30.6662	8.04566	2.15029
68.2667	6309.6	37.416	25.628	31.05	42.353	15.976	30.921	28.189	21.768	20.58	25.74	20.655	24.924	29.841	28.61	27.4036	6.92786	1.85155
68.2667	5011.9	32.663	23.215	27.225	36.615	13.917	27.108	25.463	19.567	18.709	23.067	18.079	22.147	26.721	25.258	24.2681	5.90735	1.57881
68.2667	3981.1	28.338	20.975	23.746	31.247	11.984	23.503	22.896	17.466	16.823	20.44	15.514	19.427	23.712	21.992	21.2902	5.01932	1.34147
68.2667	3162.3	24.476	18.887	20.486	26.254	10.173	20.132	20.458	15.413	14.877	17.839	12.928	16.731	20.805	19.147	18.4719	4.28555	1.14536
68.2667	2511.9	20.974	16.935	17.552	21.644	8.447	16.902	18.144	13.392	12.84	15.246	10.258	14.017	17.997	16.097	15.7461	3.71783	0.993633
68.2667	1995.3	17.793	15.049	14.682	17.202	6.757	13.771	15.893	11.345	10.68	12.627	7.455	11.213	15.213	13.314	13.071	3.3134	0.885545
68.2667	1584.9	14.779	13.216	11.895	13.012	5.06	10.652	13.658	9.213	8.336	9.912	4.391	8.264	12.426	10.513	10.3805	3.11382	0.832204
68.2667	1258.9	11.899	11.313	9.036	8.407	3.297	7.414	11.395	6.946	5.815	7.052	0.971	5.034	9.551	7.618	7.55343	3.11513	0.832553
68.2667	1000	9.014	9.293	5.953	4.137	1.42	3.974	9.014	4.661	2.924	3.966	-2.922	1.445	6.483	4.508	4.56214	3.36067	0.898177
70.4	100000	35.387	28.623	31.928	38.495	18.362	33.496	31.797	31.341	27.472	31.003	30.395	30.055	31.961	31.978	30.8781	4.50649	1.20441
70.4	79433	40.979	31.827	36.829	44.169	20.747	37.929	34.954	33.748	29.225	34.038	33.102	33.012	35.621	35.761	34.4244	5.43978	1.45384
70.4	63096	46.605	34.558	41.468	50.17	22.95	42.101	37.818	35.637	30.568	36.649	35.339	35.589	38.923	39.139	37.6796	6.59622	1.76292
70.4	50119	51.837	36.627	45.492	56.055	24.819	45.68	40.122	36.819	31.418	38.606	36.878	37.57	41.579	41.866	40.3834	7.88103	2.10629
70.4	39811	56.157	37.897	48.503	61.245	26.135	48.301	41.537	37.193	31.743	39.723	37.556	38.764	43.321	43.657	42.2666	9.15148	2.44584
70.4	31623	58.958	38.311	50.105	65.083	26.759	49.646	42.125	36.758	31.495	39.971	37.3	39.095	44.039	44.339	43.1417	10.2068	2.72788
70.4	25119	59.931	37.899	50.175	66.969	26.624	49.556	41.818	35.58	30.769	39.424	36.157	38.587	43.731	43.924	42.9389	10.8709	2.90538
70.4	19953	58.975	36.744	48.777	66.585	25.774	48.103	40.661	33.827	29.632	38.046	34.314	37.355	42.5	42.498	41.6994	11.0375	2.94988
70.4	15849	56.319	35.049	46.144	64.077	24.351	45.531	38.831	31.688	28.167	36.095	31.955	35.527	40.546	40.273	39.6109	10.7147	2.86363
70.4	12589	52.382	32.966	42.69	59.821	22.555	42.173	36.521	29.324	26.491	33.738	29.306	33.296	38.104	37.498	36.9189	9.98458	2.66849
70.4	10000	47.669	30.68	38.837	54.481	20.538	38.393	33.923	26.892	24.672	31.168	26.484	30.795	35.37	34.481	33.8845	9.01068	2.40821
70.4	7943.3	42.764	28.332	34.937	48.536	18.457	34.481	31.2	24.481	22.781	28.501	23.634	28.171	32.539	31.381	30.7282	7.9326	2.12008
70.4	6309.6	37.942	26.012	31.148	42.556	16.406	30.637	28.471	22.14	20.856	25.818	20.809	25.499	29.685	28.297	27.5911	6.87733	1.83804
70.4	5011.9	33.399	23.805	27.549	36.807	14.434	26.923	25.831	19.891	18.924	23.186	18.046	22.818	26.857	25.326	24.5569	5.91047	1.57964
70.4	3981.1	29.267	21.716	24.284	31.468	12.568	23.379	23.269	17.744	16.981	20.608	15.343	20.139	24.102	22.352	21.6586	5.08508	1.35905
70.4	3162.3	25.531	19.766	21.194	26.459	10.792	20.063	20.793	15.638	14.993	18.083	12.641	17.468	21.4	19.743	18.8974	4.40765	1.17799
70.4	2511.9	22.164	17.908	18.386	21.832	9.085	16.899	18.428	13.566	12.937	15.561	9.897	14.747	18.749	16.86	16.2156	3.90091	1.04256
70.4	1995.3	19.048	16.084	15.629	17.407	7.41	13.82	16.108	11.47	10.759	12.992	7.052	11.928	16.104	14.193	13.5717	3.55588	0.950349
70.4	1584.9	16.109	14.284	12.914	13.199	5.717	10.708	13.821	9.28	8.387	10.35	3.95	8.943	13.424	11.468	10.8967	3.41295	0.912149
70.4	1258.9	13.225	12.411	10.097	8.675	3.957	7.531	11.488	6.969	5.848	7.54	0.525	5.721	10.631	8.637	8.08964	3.44778	0.921457
70.4	1000	10.332	10.411	7.084	4.433	2.072	4.123	9.052	4.637	2.952	4.472	-3.364	2.149	7.649	5.556	5.11129	3.70007	0.988887
72.5333	100000	34.716	28.343	31.905	38.455	18.109	32.326	33.916	31.984	30.382	32.534	30.758	30.011	32.072	33.372	31.3488	4.50227	1.20328
72.5333	79433	40.073	31.522	36.323	44.282	20.408	36.313	37.646	34.639	32.808	35.984	33.799	33.083	35.719	37.776	35.0268	5.31054	1.4193
72.5333	63096	45.382	34.264	40.583	50.447	22.513	40.015	41.046	36.747	34.723	39.019	36.407	35.779	39.026	41.88	38.4165	6.31075	1.68662
72.5333	50119	50.267	36.384	44.211	56.54	24.292	43.089	43.753	38.102	35.956	41.35	38.299	37.886	41.711	45.331	41.2265	7.43995	1.98841
72.5333	39811	54.281	37.731	46.85	61.915	25.537	45.233	45.36	38.602	36.398	42.719	39.316	39.207	43.568	47.724	43.1744	8.57687	2.29226
72.5333	31623	56.889	38.27	48.127	65.855	26.145	46.243	45.886	38.206	36.04	43.05	39.316	39.68	44.44	48.798	44.0675	9.53781	2.54909
72.5333	25119	57.892	38.018	48.231	67.895	26.062	46.099	45.2	37.016	34.964	42.381	38.364	39.278	44.323	48.468	43.8708	10.1988	2.72575
72.5333	19953	57.182	37.02	46.921	67.635	25.325	44.832	43.405	35.188	33.317	40.713	36.637	38.111	43.317	46.833	42.6026	10.4221	2.78542
72.5333	15849	54.993	35.466	44.465	65.216	24.048	42.69	40.782	32.918	31.256	38.353	34.311	36.331	41.572	44.169	40.4693	10.2107	2.72893
72.5333	12589	51.656	33.523	41.427	61.013	22.4	39.911	37.664	30.384	28.943	35.53	31.623	34.113	39.262	40.81	37.7328	9.62926	2.57353
72.5333	10000	47.585	31.345	37.95	55.635	20.539	36.763	34.31	27.75	26.452	32.477	28.729	31.621	36.605	37.165	34.6376	8.80173	2.35236
72.5333	7943.3	43.237	29.13	34.405	49.709	18.601	33.462	30.932	25.137	23.97	29.365	25.761	28.963	33.731	33.442	31.4175	7.86281	2.10143
72.5333	6309.6	38.877	26.869	30.943	43.696	16.678	30.158	27.692	22.585	21.521	26.288	22.814	26.229	30.748	29.772	28.205	6.91664	1.84855
72.5333	5011.9	34.685	24.66	27.61	37.981	14.814	26.924	24.672	20.132	19.129	23.314	19.9	23.477	27.755	26.271	25.0946	6.04608	1.61588
72.5333	3981.1	30.77	22.612	24.56	32.605	13.031	23.819	21.84	17.798	16.778	20.452	17.035	20.731	24.81	22.851	22.1209	5.27756	1.41049
72.5333	3162.3	27.153	20.625	21.595	27.575	11.319	20.823	19.221	15.522	14.444	17.688	14.184	18	21.931	19.862	19.2816	4.63049	1.23755
72.5333	2511.9	23.84	18.741	18.887	22.932	9.677	17.883	16.756	13.275	12.079	14.968	11.29	15.212	19.097	16.703	16.5243	4.13587	1.10536
72.5333	1995.3	20.727	16.866	16.177	18.483	8.042	15.015	14.408	11.027	9.668	12.273	8.302	12.344	16.287	13.817	13.8169	3.77837	1.00981
72.5333	1584.9	17.737	15.057	13.506	14.3	6.379	12.031	12.113	8.696	7.089	9.517	5.068	9.321	13.463	10.921	11.0856	3.61038	0.964915
72.5333	1258.9	14.801	13.167	10.711	9.741	4.637	8.912	9.804	6.236	4.402	6.663	1.514	6.059	10.551	7.948	8.22471	3.59713	0.961375
72.5333	1000	11.798	11.122	7.686	5.499	2.758	5.573	7.419	3.772	1.395	3.585	-2.5	2.435	7.455	4.797	5.19957	3.79481	1.01421
74.6667	100000	35.575	30.597	33.844	40.156	19.21	34.352	31.95	29.978	28.578	29.953	28.634	29.271	30.929	30.927	30.9967	4.64725	1.24203
74.6667	79433	41.246	34.418	39.378	46.46	21.881	39.097	35.335	32.264	30.667	32.892	31.214	32.147	34.192	34.501	34.6923	5.76201	1.53996
74.6667	63096	46.93	37.82	44.756	53.202	24.404	43.632	38.448	34.068	32.303	35.438	33.382	34.653	37.077	37.697	38.1293	7.13071	1.90576
74.6667	50119	52.188	40.526	49.589	59.947	26.589	47.563	40.999	35.236	33.35	37.391	34.951	36.567	39.337	40.308	41.0386	8.652	2.31234
74.6667	39811	56.553	42.311	53.376	66.08	28.179	50.5	42.611	35.705	33.744	38.603	35.781	37.733	40.798	42.088	43.1473	10.1679	2.71749
74.6667	31623	59.471	43.038	55.67	70.835	28.982	52.072	43.342	35.469	33.517	39.032	35.82	38.057	41.373	42.899	44.2555	11.4506	3.06029
74.6667	25119	60.631	42.72	56.17	73.478	28.914	52.187	43.065	34.599	32.739	38.724	35.124	37.601	41.115	42.708	44.2696	12.2867	3.28375
74.6667	19953	59.979	41.449	54.852	73.519	28.012	50.845	41.855	33.218	31.479	37.654	33.784	36.477	40.08	41.557	43.1971	12.5411	3.35174
74.6667	15849	57.687	39.449	51.988	70.998	26.426	48.339	39.911	31.451	29.854	36.063	31.948	34.765	38.429	39.638	41.2104	12.2077	3.26266
74.6667	12589	54.138	36.942	48.053	66.305	24.378	44.987	37.431	29.436	28.006	34.095	29.776	32.634	36.335	37.16	38.5483	11.377	3.04062
74.6667	10000	49.81	34.177	43.535	60.096	22.088	41.128	34.653	27.308	26.009	31.851	27.391	30.247	33.947	34.39	35.4736	10.2124	2.72938
74.6667	7943.3	45.098	31.308	38.878	53.18	19.74	37.091	31.8	25.143	23.925	29.465	24.891	27.73	31.381	31.444	32.2196	8.90825	2.38083
74.6667	6309.6	40.355	28.517	34.343	46.117	17.438	33.113	28.966	22.986	21.827	27.01	22.348	25.167	28.733	28.464	28.956	7.60647	2.03291
74.6667	5011.9	35.782	25.858	30.053	39.322	15.254	29.227	26.228	20.854	19.731	24.531	19.781	22.577	26.093	25.562	25.7752	6.40539	1.71191
74.6667	3981.1	31.553	23.365	26.146	33.064	13.209	25.559	23.622	18.765	17.633	22.048	17.231	19.986	23.488	22.616	22.7346	5.38287	1.43863
74.6667	3162.3	27.672	21.056	22.51	27.268	11.301	22.059	21.15	16.673	15.507	19.539	14.638	17.386	20.927	20.007	19.8352	4.53927	1.21317
74.6667	2511.9	24.103	18.885	19.221	22	9.499	18.72	18.765	14.551	13.327	17.029	11.955	14.769	18.388	17.118	17.0236	3.90393	1.04337
74.6667	1995.3	20.813	16.818	16.056	17.059	7.747	15.512	16.451	12.371	11.02	14.456	9.133	12.031	15.851	14.441	14.2685	3.478	0.929535
74.6667	1584.9	17.722	14.842	13.061	12.53	6.016	12.261	14.16	10.075	8.553	11.788	6.047	9.123	13.275	11.722	11.5125	3.28739	0.878592
74.6667	1258.9	14.707	12.828	9.996	7.762	4.232	8.944	11.816	7.618	5.941	8.976	2.591	5.944	10.574	8.884	8.6295	3.31275	0.885371
74.6667	1000	11.688	10.711	6.781	3.386	2.34	5.424	9.371	5.115	2.959	5.893	-1.355	2.38	7.664	5.817	5.58386	3.5594	0.95129
76.8	100000	34.623	27.012	31.205	38.816	18.304	32.729	31.474	29.007	26.639	29.594	28.159	28.32	30.693	29.735	29.7364	4.59203	1.22727
76.8	79433	40.009	29.993	35.962	44.495	20.669	36.989	34.831	31.191	28.383	32.479	30.671	30.819	33.913	32.989	33.0995	5.58935	1.49382
76.8	63096	45.333	32.557	40.445	50.362	22.823	40.988	37.927	32.944	29.765	34.958	32.831	32.941	36.749	35.872	36.1782	6.77123	1.80969
76.8	50119	50.22	34.579	44.35	56.019	24.639	44.403	40.448	34.126	30.694	36.836	34.43	34.486	38.958	38.189	38.7412	8.03665	2.14789
76.8	39811	54.192	35.926	47.317	60.892	25.91	46.919	42.08	34.643	31.138	37.953	35.382	35.376	40.382	39.783	40.5638	9.23465	2.46806
76.8	31623	56.776	36.558	49.017	64.385	26.5	48.279	42.865	34.519	31.089	38.302	35.624	35.577	40.934	40.534	41.4971	10.1869	2.72255
76.8	25119	57.717	36.528	49.322	66.043	26.391	48.36	42.678	33.79	30.594	37.937	35.171	35.145	40.632	40.407	41.4796	10.7469	2.87223
76.8	19953	56.955	35.851	48.3	65.628	25.612	47.205	41.595	32.562	29.742	36.824	34.101	34.175	39.578	39.481	40.5435	10.8398	2.89706
76.8	15849	54.718	34.687	46.166	63.248	24.302	45.049	39.8	30.947	28.605	35.212	32.534	32.748	37.93	37.907	38.8466	10.4822	2.80149
76.8	12589	51.325	33.128	43.221	59.248	22.625	42.117	37.502	29.073	27.234	33.243	30.585	31.008	35.844	35.834	36.5705	9.7525	2.60646
76.8	10000	47.25	31.306	39.824	54.169	20.741	38.71	34.86	27.037	25.684	31.006	28.385	29.015	33.461	33.464	33.9223	8.79566	2.35074
76.8	7943.3	42.892	29.385	36.253	48.558	18.787	35.182	32.132	24.946	24.013	28.67	26.015	26.897	30.938	30.906	31.1124	7.74722	2.07053
76.8	6309.6	38.542	27.415	32.738	42.805	16.85	31.634	29.387	22.854	22.244	26.278	23.554	24.684	28.316	28.29	28.2565	6.70917	1.7931
76.8	5011.9	34.354	25.465	29.351	37.252	14.978	28.191	26.701	20.779	20.409	23.868	21.018	22.415	25.724	25.689	25.4424	5.75958	1.53931
76.8	3981.1	30.458	23.572	26.202	31.982	13.189	24.885	24.128	18.722	18.5	21.467	18.425	20.095	23.183	23.01	22.7013	4.93819	1.31979
76.8	3162.3	26.887	21.744	23.165	27.076	11.481	21.746	21.657	16.657	16.497	19.072	15.788	17.73	20.682	20.602	20.056	4.26896	1.14093
76.8	2511.9	23.6	19.948	20.393	22.465	9.832	18.721	19.266	14.577	14.381	16.639	13.066	15.296	18.198	17.894	17.4483	3.75978	1.00484
76.8	1995.3	20.519	18.179	17.595	18.077	8.211	15.744	16.942	12.435	12.117	14.165	10.176	12.727	15.685	15.347	14.8514	3.41365	0.912335
76.8	1584.9	17.654	16.403	14.876	13.906	6.562	12.744	14.639	10.158	9.652	11.599	7.037	9.971	13.112	12.718	12.2165	3.27295	0.874734
76.8	1258.9	14.804	14.513	12.007	9.37	4.842	9.614	12.28	7.705	7.017	8.853	3.551	6.91	10.417	9.939	9.41586	3.30317	0.882809
76.8	1000	11.934	12.506	8.927	5.136	2.983	6.233	9.805	5.207	4.023	5.878	-0.417	3.471	7.557	6.925	6.44057	3.54289	0.946878
78.9333	100000	34.132	26.331	31.676	38.493	18.074	33.744	30.711	30.664	27.127	29.559	28.324	27.743	30.132	29.423	29.7238	4.62686	1.23658
78.9333	79433	39.293	29.004	36.655	43.942	20.339	38.264	33.761	33.132	29.03	32.408	30.894	30.156	33.212	32.527	33.0441	5.58941	1.49383
78.9333	63096	44.355	31.271	41.395	49.574	22.403	42.495	36.474	35.083	30.531	34.867	33.115	32.198	35.914	35.276	36.0679	6.72594	1.79758
78.9333	50119	48.916	32.999	45.566	54.95	24.125	46.114	38.612	36.365	31.544	36.734	34.755	33.717	38.028	37.45	38.5625	7.93312	2.12021
78.9333	39811	52.583	34.126	48.735	59.539	25.314	48.766	39.938	36.855	32.012	37.894	35.716	34.611	39.422	38.906	40.3155	9.06854	2.42367
78.9333	31623	54.923	34.638	50.539	62.789	25.888	50.15	40.56	36.539	31.933	38.322	35.904	34.844	39.992	39.562	41.1845	9.95421	2.66037
78.9333	25119	55.764	34.574	50.868	64.254	25.805	50.142	40.396	35.523	31.401	38.056	35.377	34.439	39.753	39.429	41.1272	10.4568	2.79471
78.9333	19953	55.074	33.97	49.758	63.727	25.108	48.79	39.493	33.927	30.456	37.039	34.212	33.502	38.774	38.544	40.1696	10.5128	2.80967
78.9333	15849	53.073	32.95	47.455	61.326	23.917	46.366	37.958	31.939	29.201	35.527	32.538	32.129	37.216	37.066	38.4758	10.1429	2.7108
78.9333	12589	50.041	31.607	44.285	57.418	22.379	43.151	35.993	29.704	27.707	33.645	30.482	30.428	35.269	35.138	36.2319	9.43181	2.52076
78.9333	10000	46.339	30.057	40.655	52.581	20.645	39.491	33.754	27.388	26.026	31.528	28.184	28.504	33.057	32.947	33.654	8.52	2.27707
78.9333	7943.3	42.367	28.387	36.852	47.189	18.827	35.684	31.35	25.047	24.227	29.258	25.743	26.447	30.683	30.568	30.9021	7.52164	2.01024
78.9333	6309.6	38.384	26.687	33.103	41.691	16.999	31.891	28.87	22.75	22.378	26.884	23.219	24.292	28.231	28.104	28.1059	6.54501	1.74923
78.9333	5011.9	34.528	24.958	29.503	36.413	15.209	28.232	26.425	20.519	20.466	24.464	20.669	22.09	25.791	25.645	25.3509	5.66451	1.5139
78.9333	3981.1	30.89	23.264	26.181	31.431	13.483	24.757	24.029	18.342	18.498	22.029	18.098	19.852	23.388	23.069	22.6651	4.9121	1.31281
78.9333	3162.3	27.501	21.59	23.009	26.754	11.816	21.483	21.685	16.201	16.438	19.581	15.486	17.576	21.012	20.785	20.0655	4.30213	1.14979
78.9333	2511.9	24.398	19.931	20.106	22.353	10.194	18.357	19.361	14.06	14.299	17.104	12.802	15.226	18.635	18.162	17.4991	3.84924	1.02875
78.9333	1995.3	21.478	18.248	17.243	18.149	8.575	15.319	17.078	11.868	12.014	14.562	9.971	12.765	16.234	15.699	14.9431	3.5554	0.95022
78.9333	1584.9	18.679	16.532	14.443	14.152	6.936	12.234	14.779	9.573	9.522	11.911	6.909	10.102	13.758	13.159	12.3349	3.43726	0.918647
78.9333	1258.9	15.892	14.699	11.529	9.779	5.218	9.048	12.392	7.117	6.867	9.092	3.497	7.145	11.113	10.424	9.558	3.47246	0.928054
78.9333	1000	13.057	12.723	8.402	5.697	3.364	5.652	9.867	4.597	3.835	6.043	-0.395	3.778	8.237	7.452	6.5935	3.6957	0.987717
81.0667	100000	34.922	26.848	33.117	37.59	18.19	33.717	31.285	30.939	27.964	29.416	28.408	27.364	29.539	28.505	29.8431	4.58578	1.2256
81.0667	79433	40.294	29.691	38.469	42.739	20.514	38.315	34.315	33.554	29.896	32.187	30.925	29.675	32.432	31.371	33.1698	5.57001	1.48865
81.0667	63096	45.64	32.097	43.611	47.951	22.638	42.7	37.002	35.675	31.376	34.578	33.097	31.614	34.931	33.837	36.1962	6.73572	1.8002
81.0667	50119	50.485	33.921	48.164	52.874	24.413	46.523	39.131	37.097	32.296	36.362	34.743	33.039	36.868	35.757	38.6909	7.97335	2.13097
81.0667	39811	54.39	35.074	51.682	57.009	25.634	49.417	40.425	37.704	32.617	37.443	35.728	33.843	38.141	37.056	40.4402	9.13254	2.44077
81.0667	31623	56.898	35.523	53.701	59.841	26.185	51.065	41.022	37.487	32.345	37.792	35.989	34.028	38.673	37.647	41.2997	10.0249	2.67928
81.0667	25119	57.775	35.291	54.063	61.015	26.043	51.308	40.818	36.533	31.62	37.455	35.556	33.627	38.456	37.529	41.2206	10.5158	2.81048
81.0667	19953	56.935	34.455	52.764	60.439	25.257	50.132	39.885	34.979	30.496	36.397	34.503	32.728	37.615	36.781	40.2404	10.5433	2.81782
81.0667	15849	54.645	33.19	50.075	58.248	23.956	47.763	38.361	33.014	29.071	34.872	32.907	31.409	36.235	35.516	38.5187	10.1448	2.71132
81.0667	12589	51.287	31.6	46.456	54.797	22.312	44.541	36.365	30.804	27.448	33.012	30.925	29.802	34.498	33.86	36.2648	9.4268	2.51942
81.0667	10000	47.254	29.819	42.299	50.462	20.472	40.781	34.046	28.458	25.698	30.924	28.655	27.978	32.472	31.947	33.6618	8.50742	2.2737
81.0667	7943.3	42.962	27.968	38.012	45.732	18.581	36.8	31.599	26.066	23.883	28.725	26.223	26.018	30.309	29.843	30.9086	7.52546	2.01126
81.0667	6309.6	38.741	26.116	33.852	40.858	16.721	32.839	29.092	23.7	22.017	26.465	23.719	23.98	28.046	27.659	28.1289	6.5711	1.7562
81.0667	5011.9	34.681	24.307	29.893	36.083	14.932	29.007	26.617	21.387	20.117	24.209	21.162	21.885	25.761	25.448	25.3921	5.69478	1.52199
81.0667	3981.1	30.912	22.574	26.282	31.519	13.222	25.389	24.168	19.126	18.183	21.96	18.571	19.733	23.48	23.097	22.7297	4.9428	1.32102
81.0667	3162.3	27.465	20.901	22.865	27.213	11.585	21.983	21.8	16.901	16.176	19.677	15.942	17.517	21.2	20.985	20.1579	4.33042	1.15735
81.0667	2511.9	24.27	19.278	19.79	23.106	10.008	18.717	19.438	14.669	14.084	17.36	13.232	15.209	18.91	18.517	17.6134	3.85349	1.02989
81.0667	1995.3	21.31	17.668	16.783	19.119	8.441	15.553	17.107	12.397	11.847	14.98	10.357	12.769	16.572	16.167	15.0764	3.52844	0.943016
81.0667	1584.9	18.449	16.046	13.902	15.284	6.845	12.382	14.756	10.022	9.406	12.466	7.25	10.117	14.155	13.708	12.4849	3.37313	0.901507
81.0667	1258.9	15.643	14.321	10.926	11.035	5.17	9.104	12.317	7.488	6.804	9.778	3.799	7.141	11.555	11.064	9.72464	3.36991	0.900647
81.0667	1000	12.785	12.464	7.765	6.969	3.363	5.654	9.749	4.916	3.851	6.82	-0.148	3.775	8.711	8.138	6.77229	3.57111	0.95442
83.2	100000	34.521	26.045	32.368	37.09	18.182	33.537	30.922	30.537	26.671	29.706	27.536	26.348	27.984	27.51	29.2112	4.61937	1.23458
83.2	79433	39.682	28.65	37.466	42.041	20.498	38.058	33.89	33.055	28.468	32.479	29.86	28.377	30.456	30.188	32.3691	5.60758	1.49869
83.2	63096	44.709	30.831	42.344	47.059	22.612	42.319	36.515	35.105	29.855	34.847	31.817	30.037	32.557	32.479	35.2204	6.75526	1.80542
83.2	50119	49.177	32.453	46.62	51.744	24.36	45.955	38.582	36.494	30.754	36.611	33.273	31.202	34.147	34.261	37.5452	7.94092	2.1223
83.2	39811	52.684	33.461	49.931	55.637	25.562	48.657	39.817	37.117	31.141	37.675	34.132	31.822	35.17	35.411	39.1584	9.02219	2.41128
83.2	31623	54.811	33.86	51.893	58.346	26.111	50.139	40.365	36.99	31.035	37.986	34.344	31.914	35.598	35.916	39.9506	9.83637	2.62888
83.2	25119	55.401	33.731	52.345	59.546	25.973	50.315	40.164	36.179	30.501	37.642	33.899	31.52	35.472	35.767	39.8896	10.2728	2.74552
83.2	19953	54.459	33.086	51.29	59.097	25.217	49.205	39.268	34.795	29.597	36.608	32.941	30.694	34.848	35.043	39.0106	10.2788	2.74712
83.2	15849	52.294	32.075	48.956	57.165	23.96	47.022	37.835	32.997	28.412	35.103	31.499	29.532	33.799	33.84	37.4635	9.9055	2.64736
83.2	12589	49.174	30.76	45.73	54.004	22.361	44.026	35.993	30.92	27.003	33.238	29.723	28.115	32.451	32.304	35.4144	9.23071	2.46701
83.2	10000	45.503	29.262	41.987	50	20.566	40.515	33.865	28.677	25.431	31.115	27.714	26.471	30.846	30.584	33.0383	8.37785	2.23907
83.2	7943.3	41.586	27.657	38.049	45.498	18.714	36.809	31.597	26.394	23.775	28.888	25.538	24.725	29.091	28.697	30.5013	7.44579	1.98997
83.2	6309.6	37.71	26.026	34.151	40.87	16.875	33.04	29.228	24.129	22.039	26.573	23.27	22.894	27.19	26.733	27.9091	6.53671	1.74701
83.2	5011.9	33.941	24.41	30.411	36.304	15.097	29.372	26.837	21.891	20.257	24.262	20.942	20.989	25.222	24.717	25.3323	5.69583	1.52228
83.2	3981.1	30.425	22.832	26.956	31.894	13.379	25.859	24.457	19.682	18.406	21.943	18.554	19.018	23.216	22.56	22.7986	4.97145	1.32868
83.2	3162.3	27.159	21.273	23.66	27.683	11.737	22.522	22.117	17.488	16.48	19.62	16.103	17.006	21.151	20.628	20.3305	4.3642	1.16638
83.2	2511.9	24.111	19.745	20.681	23.625	10.154	19.295	19.802	15.28	14.45	17.256	13.525	14.885	19.042	18.327	17.8699	3.89221	1.04024
83.2	1995.3	21.253	18.202	17.749	19.702	8.587	16.15	17.492	13.011	12.262	14.828	10.792	12.625	16.822	16.122	15.3998	3.561	0.951716
83.2	1584.9	18.475	16.607	14.88	15.886	6.99	13.014	15.164	10.632	9.863	12.274	7.766	10.144	14.492	13.786	12.8552	3.39377	0.907023
83.2	1258.9	15.702	14.904	11.915	11.652	5.318	9.759	12.739	8.098	7.295	9.533	4.375	7.37	11.967	11.228	10.1325	3.36591	0.899576
83.2	1000	12.881	13.043	8.772	7.613	3.518	6.291	10.154	5.509	4.344	6.524	0.49	4.181	9.19	8.385	7.20679	3.5425	0.946773
85.3333	100000	32.715	25.55	31.793	37.071	17.749	33.128	29.402	29.627	26.689	28.274	26.157	23.923	26.797	26.292	28.2262	4.69334	1.25435
85.3333	79433	37.233	28.04	36.714	41.936	19.872	37.532	31.961	31.913	28.415	30.677	28.226	25.525	28.983	28.614	31.1172	5.69845	1.52298
85.3333	63096	41.529	30.075	41.393	46.797	21.76	41.704	34.194	33.73	29.729	32.67	29.953	26.825	30.786	30.528	33.6909	6.84278	1.82881
85.3333	50119	45.289	31.54	45.509	51.329	23.286	45.291	35.924	34.907	30.593	34.114	31.202	27.758	32.1	31.982	35.7731	8.015	2.1421
85.3333	39811	48.226	32.431	48.66	55.047	24.288	47.955	36.945	35.393	30.96	34.938	31.923	28.295	32.914	32.943	37.2084	9.06207	2.42194
85.3333	31623	50.062	32.739	50.522	57.559	24.694	49.493	37.453	35.188	30.849	35.168	32.084	28.439	33.256	33.373	37.9199	9.84208	2.63041
85.3333	25119	50.72	32.544	50.936	58.529	24.495	49.73	37.38	34.395	30.329	34.866	31.735	28.244	33.162	33.308	37.8838	10.2358	2.73563
85.3333	19953	50.167	31.901	49.95	57.895	23.771	48.723	36.719	33.133	29.471	33.993	30.916	27.751	32.649	32.794	37.1309	10.2124	2.72938
85.3333	15849	48.63	30.94	47.8	55.842	22.624	46.659	35.605	31.549	28.325	32.771	29.731	26.989	31.779	31.92	35.7974	9.8226	2.6252
85.3333	12589	46.306	29.749	44.76	52.599	21.206	43.813	34.149	29.754	26.996	31.248	28.261	26.023	30.661	30.738	34.0188	9.13246	2.44075
85.3333	10000	43.486	28.424	41.155	48.602	19.626	40.449	32.426	27.846	25.49	29.518	26.55	24.872	29.334	29.341	31.9371	8.27075	2.21045
85.3333	7943.3	40.422	26.987	37.414	44.164	17.999	36.898	30.532	25.869	23.91	27.652	24.713	23.594	27.84	27.747	29.6958	7.3499	1.96434
85.3333	6309.6	37.279	25.537	33.704	39.547	16.374	33.323	28.528	23.87	22.246	25.698	22.774	22.193	26.23	26.008	27.3794	6.44514	1.72254
85.3333	5011.9	34.173	24.069	30.12	35.109	14.795	29.795	26.491	21.863	20.515	23.665	20.744	20.649	24.519	24.202	25.0506	5.63225	1.50528
85.3333	3981.1	31.156	22.611	26.82	30.818	13.271	26.403	24.423	19.864	18.702	21.601	18.61	18.995	22.752	22.186	22.7294	4.92966	1.31751
85.3333	3162.3	28.281	21.164	23.641	26.737	11.787	23.196	22.361	17.856	16.801	19.501	16.362	17.221	20.923	20.358	20.4421	4.35093	1.16283
85.3333	2511.9	25.54	19.714	20.738	22.844	10.331	20.092	20.255	15.794	14.799	17.335	13.97	15.303	18.993	18.129	18.1312	3.9111	1.04528
85.3333	1995.3	22.908	18.228	17.865	19.033	8.88	17.052	18.112	13.641	12.636	15.077	11.376	13.189	16.956	15.976	15.7806	3.60428	0.963284
85.3333	1584.9	20.303	16.701	15.049	15.325	7.367	13.963	15.915	11.347	10.258	12.694	8.465	10.836	14.779	13.686	13.3349	3.45799	0.924186
85.3333	1258.9	17.641	15.04	12.139	11.207	5.766	10.771	13.593	8.878	7.707	10.101	5.159	8.157	12.382	11.184	10.6946	3.45219	0.922636
85.3333	1000	14.879	13.209	9.018	7.28	4.017	7.342	11.102	6.323	4.807	7.225	1.356	5.032	9.695	8.37	7.8325	3.62794	0.969609
87.4667	100000	33.436	26.326	31.094	35.936	17.243	33.34	28.133	28.728	25.398	27.526	25.471	23.983	25.949	24.672	27.6596	4.74641	1.26853
87.4667	79433	38.154	28.955	35.873	40.42	19.236	37.749	30.422	30.802	26.94	29.748	27.373	25.559	27.914	26.683	30.4163	5.79362	1.54841
87.4667	63096	42.624	31.124	40.413	44.745	20.978	41.865	32.376	32.446	28.116	31.582	28.968	26.819	29.523	28.328	32.8505	6.94363	1.85576
87.4667	50119	46.488	32.684	44.367	48.67	22.375	45.384	33.848	33.538	28.889	32.918	30.143	27.673	30.728	29.583	34.8063	8.07967	2.15938
87.4667	39811	49.414	33.601	47.402	51.779	23.279	47.973	34.668	34.022	29.251	33.706	30.836	28.113	31.491	30.434	36.1406	9.05646	2.42044
87.4667	31623	51.063	33.865	49.225	53.764	23.642	49.402	35.059	33.913	29.226	33.981	31.026	28.169	31.825	30.881	36.7886	9.7288	2.60013
87.4667	25119	51.398	33.57	49.724	54.419	23.486	49.58	34.95	33.289	28.875	33.795	30.759	27.866	31.776	30.94	36.7448	10.0193	2.67776
87.4667	19953	50.505	32.736	48.913	53.728	22.853	48.535	34.38	32.226	28.244	33.104	30.092	27.274	31.346	30.655	36.0422	9.91777	2.65063
87.4667	15849	48.58	31.516	47.033	51.858	21.853	46.467	33.46	30.849	27.377	32.044	29.071	26.426	30.613	30.061	34.8006	9.47903	2.53338
87.4667	12589	45.893	30.048	44.342	49.054	20.601	43.645	32.245	29.235	26.325	30.741	27.771	25.37	29.627	29.212	33.1506	8.78696	2.34841
87.4667	10000	42.785	28.414	41.158	45.596	19.194	40.357	30.833	27.49	25.093	29.224	26.252	24.147	28.441	28.186	31.2264	7.95365	2.1257
87.4667	7943.3	39.509	26.747	37.793	41.809	17.722	36.906	29.255	25.67	23.729	27.557	24.566	22.789	27.073	26.965	29.1493	7.08953	1.89476
87.4667	6309.6	36.258	25.088	34.391	37.894	16.235	33.409	27.587	23.805	22.262	25.778	22.768	21.332	25.568	25.572	26.9962	6.25271	1.67111
87.4667	5011.9	33.124	23.467	31.031	33.989	14.782	29.996	25.841	21.927	20.696	23.917	20.852	19.77	23.969	24.085	24.8176	5.48237	1.46523
87.4667	3981.1	30.194	21.897	27.908	30.242	13.363	26.716	24.032	20.02	19.039	21.999	18.829	18.13	22.279	22.369	22.6441	4.82845	1.29046
87.4667	3162.3	27.399	20.376	24.847	26.579	11.976	23.593	22.188	18.074	17.267	20.001	16.674	16.398	20.505	20.788	20.4761	4.26672	1.14033
87.4667	2511.9	24.771	18.878	22.022	23.048	10.617	20.566	20.294	16.079	15.367	17.934	14.349	14.516	18.618	18.777	18.274	3.82966	1.02352
87.4667	1995.3	22.277	17.377	19.197	19.544	9.235	17.608	18.327	13.967	13.292	15.753	11.816	12.444	16.613	16.808	16.0184	3.51421	0.939212
87.4667	1584.9	19.841	15.877	16.431	16.05	7.803	14.59	16.265	11.723	10.975	13.423	8.962	10.141	14.474	14.661	13.6583	3.34667	0.894434
87.4667	1258.9	17.355	14.264	13.554	12.069	6.251	11.417	14.058	9.266	8.477	10.894	5.72	7.51	12.11	12.287	11.088	3.31669	0.886423
87.4667	1000	14.786	12.499	10.423	8.217	4.546	8.059	11.637	6.747	5.594	8.073	1.958	4.451	9.473	9.572	8.28821	3.47865	0.92971
89.6	100000	33.083	24.87	31.502	35.647	17.021	33.283	26.946	27.784	24.721	25.63	23.646	21.992	24.562	22.558	26.6604	5.14193	1.37424
89.6	79433	37.617	27.198	36.196	39.988	18.911	37.742	29.02	29.714	26.146	27.502	25.227	23.236	26.227	24.164	29.2063	6.3067	1.68554
89.6	63096	41.87	29.082	40.577	44.197	20.555	41.906	30.8	31.232	27.25	29.01	26.548	24.229	27.572	25.488	31.4511	7.53873	2.01481
89.6	50119	45.509	30.444	44.286	47.957	21.846	45.454	32.16	32.245	27.985	30.098	27.53	24.944	28.563	26.52	33.2529	8.70038	2.32528
89.6	39811	48.199	31.253	46.986	50.912	22.669	48.075	32.937	32.752	28.339	30.76	28.17	25.393	29.207	27.278	34.495	9.641	2.57667
89.6	31623	49.683	31.517	48.525	52.702	23.006	49.514	33.355	32.737	28.348	31.039	28.465	25.586	29.52	27.76	35.1255	10.2276	2.73343
89.6	25119	49.95	31.315	48.796	53.247	22.871	49.665	33.385	32.29	28.035	31.011	28.41	25.53	29.519	27.986	35.1436	10.4107	2.78237
89.6	19953	49.012	30.707	47.881	52.409	22.311	48.593	32.99	31.46	27.478	30.599	28.043	25.243	29.25	27.963	34.5671	10.1739	2.7191
89.6	15849	47.083	29.827	45.981	50.417	21.423	46.5	32.255	30.309	26.705	29.917	27.386	24.758	28.711	27.714	33.499	9.59071	2.56322
89.6	12589	44.499	28.735	43.38	47.529	20.299	43.641	31.24	28.919	25.759	29.001	26.482	24.072	27.944	27.241	32.0529	8.77208	2.34444
89.6	10000	41.514	27.531	40.371	44.082	19.022	40.324	30.006	27.375	24.659	27.908	25.343	23.208	26.984	26.6	30.3519	7.83564	2.09416
89.6	7943.3	38.377	26.239	37.146	40.347	17.671	36.878	28.63	25.703	23.425	26.669	24.013	22.193	25.847	25.728	28.4904	6.88818	1.84094
89.6	6309.6	35.27	24.907	33.931	36.514	16.292	33.393	27.118	23.967	22.088	25.287	22.524	21.026	24.553	24.69	26.54	5.995	1.60223
89.6	5011.9	32.28	23.577	30.786	32.757	14.925	29.97	25.51	22.178	20.643	23.803	20.865	19.718	23.156	23.505	24.5481	5.19832	1.38931
89.6	3981.1	29.463	22.263	27.831	29.152	13.572	26.691	23.825	20.347	19.091	22.196	19.071	18.259	21.665	22.04	22.5333	4.53384	1.21172
89.6	3162.3	26.807	20.934	24.958	25.62	12.226	23.549	22.097	18.451	17.419	20.479	17.089	16.66	20.064	20.686	20.5028	3.98707	1.06559
89.6	2511.9	24.33	19.592	22.302	22.237	10.883	20.528	20.28	16.499	15.592	18.62	14.931	14.902	18.341	18.843	18.42	3.58537	0.95823
89.6	1995.3	21.938	18.213	19.63	18.86	9.513	17.555	18.389	14.423	13.577	16.582	12.537	12.919	16.487	17.009	16.2594	3.30751	0.883968
89.6	1584.9	19.61	16.789	16.997	15.531	8.068	14.545	16.408	12.201	11.326	14.37	9.815	10.677	14.476	14.991	13.986	3.18828	0.852104
89.6	1258.9	17.236	15.225	14.223	11.751	6.519	11.427	14.257	9.768	8.873	11.919	6.692	8.072	12.201	12.719	11.4916	3.20568	0.856753
89.6	1000	14.766	13.518	11.22	8.105	4.808	8.034	11.912	7.245	6.031	9.153	3.03	5.03	9.626	10.11	8.75629	3.40234	0.909313
91.7333	100000	31.959	23.803	29.805	34.105	16.34	32.98	25.77	27.82	24.564	24.323	23.499	21.41	23.863	21.67	25.8508	4.96997	1.32828
91.7333	79433	36.133	25.839	34.088	37.964	18.061	37.33	27.583	29.75	25.931	25.896	24.945	22.467	25.324	23.045	28.1683	6.05234	1.61756
91.7333	63096	40.009	27.474	38.05	41.614	19.516	41.394	29.129	31.261	26.967	27.135	26.105	23.233	26.44	24.149	30.1769	7.19602	1.92322
91.7333	50119	43.256	28.637	41.407	44.797	20.624	44.882	30.319	32.251	27.638	27.991	26.93	23.713	27.22	24.982	31.7605	8.27083	2.21047
91.7333	39811	45.639	29.319	43.896	47.219	21.296	47.466	31.02	32.703	27.948	28.495	27.417	23.912	27.675	25.581	32.8276	9.14421	2.44389
91.7333	31623	46.932	29.574	45.311	48.666	21.508	48.954	31.453	32.608	27.912	28.704	27.579	23.881	27.846	25.962	33.3493	9.70028	2.59251
91.7333	25119	47.153	29.469	45.631	49.053	21.3	49.236	31.589	32.027	27.615	28.687	27.405	23.639	27.765	26.155	33.3374	9.89425	2.64435
91.7333	19953	46.308	29.028	44.902	48.37	20.727	48.365	31.387	31.049	27.073	28.32	26.961	23.226	27.469	26.156	32.8101	9.72646	2.59951
91.7333	15849	44.611	28.355	43.313	46.79	19.872	46.504	30.922	29.781	26.343	27.746	26.257	22.658	26.984	25.994	31.8664	9.25671	2.47396
91.7333	12589	42.333	27.476	41.084	44.485	18.833	43.89	30.206	28.3	25.462	26.996	25.338	21.959	26.337	25.645	30.596	8.57155	2.29084
91.7333	10000	39.722	26.471	38.493	41.67	17.702	40.795	29.268	26.662	24.434	26.093	24.207	21.12	25.546	25.178	29.0972	7.77115	2.07693
91.7333	7943.3	36.957	25.388	35.729	38.586	16.519	37.509	28.131	24.948	23.262	25.043	22.917	20.173	24.591	24.485	27.4456	6.95249	1.85813
91.7333	6309.6	34.179	24.209	32.915	35.394	15.32	34.134	26.83	23.227	21.985	23.857	21.49	19.11	23.511	23.605	25.6976	6.16408	1.64742
91.7333	5011.9	31.47	23.002	30.117	32.238	14.128	30.799	25.401	21.487	20.605	22.562	19.913	17.932	22.324	22.582	23.8971	5.44786	1.456
91.7333	3981.1	28.888	21.798	27.476	29.161	12.946	27.575	23.86	19.711	19.122	21.146	18.193	16.633	21.017	21.26	22.0561	4.83804	1.29302
91.7333	3162.3	26.449	20.569	24.867	26.099	11.756	24.479	22.229	17.897	17.497	19.622	16.331	15.2	19.591	20.033	20.1871	4.32171	1.15502
91.7333	2511.9	24.14	19.342	22.449	23.094	10.565	21.49	20.502	16.004	15.711	17.966	14.269	13.622	18.02	18.314	18.2491	3.92726	1.04961
91.7333	1995.3	21.88	18.064	19.964	20.027	9.331	18.533	18.69	13.999	13.737	16.16	11.976	11.838	16.304	16.594	16.2212	3.63019	0.97021
91.7333	1584.9	19.661	16.746	17.477	16.964	8.015	15.524	16.76	11.829	11.536	14.149	9.334	9.792	14.409	14.654	14.0607	3.47576	0.928935
91.7333	1258.9	17.392	15.293	14.846	13.363	6.588	12.38	14.667	9.456	9.154	11.898	6.291	7.402	12.258	12.433	11.6729	3.43617	0.918356
91.7333	1000	15.023	13.672	11.957	9.845	4.99	9.026	12.353	6.997	6.354	9.351	2.686	4.582	9.813	9.878	9.03764	3.58221	0.957387
93.8667	100000	30.172	22.257	29.906	33.711	15.25	32.587	24.963	25.627	22.109	23.486	21.589	19.461	22.043	20.652	24.5581	5.29966	1.4164
93.8667	79433	33.788	23.992	34.25	37.176	16.719	36.801	26.664	27.078	23.101	24.956	22.681	20.215	23.157	21.88	26.6041	6.42097	1.71608
93.8667	63096	37.02	25.357	38.23	40.469	17.934	40.699	28.115	28.175	23.805	26.11	23.522	20.756	23.96	22.818	28.355	7.57636	2.02487
93.8667	50119	39.643	26.315	41.559	43.245	18.827	43.975	29.2	28.892	24.258	26.926	24.107	21.077	24.507	23.512	29.7174	8.61808	2.30328
93.8667	39811	41.499	26.884	43.983	45.253	19.365	46.376	29.829	29.243	24.493	27.411	24.465	21.202	24.813	23.984	30.6286	9.42432	2.51875
93.8667	31623	42.429	27.086	45.27	46.38	19.543	47.644	30.237	29.273	24.531	27.624	24.592	21.174	24.921	24.275	31.0699	9.88759	2.64257
93.8667	25119	42.509	27.023	45.423	46.528	19.415	47.738	30.381	29.021	24.443	27.627	24.532	20.998	24.875	24.394	31.0648	9.9747	2.66585
93.8667	19953	41.799	26.706	44.49	45.741	19.022	46.747	30.254	28.522	24.222	27.307	24.066	20.69	24.685	24.35	30.6144	9.7209	2.59802
93.8667	15849	40.456	26.201	42.69	44.158	18.44	44.857	29.893	27.837	23.877	26.8	23.463	20.254	24.359	24.183	29.8191	9.17751	2.45279
93.8667	12589	38.679	25.551	40.253	41.974	17.706	42.285	29.305	26.974	23.44	26.106	22.863	19.722	23.917	23.856	28.7594	8.4275	2.25234
93.8667	10000	36.578	24.792	37.454	39.432	16.878	39.294	28.499	25.957	22.868	25.28	22.055	19.054	23.346	23.448	27.4954	7.58309	2.02667
93.8667	7943.3	34.372	23.934	34.531	36.62	15.985	36.132	27.545	24.789	22.164	24.329	21.003	18.269	22.643	22.843	26.0828	6.73748	1.80067
93.8667	6309.6	32.138	23.018	31.638	33.731	15.062	32.942	26.428	23.506	21.303	23.237	19.783	17.361	21.797	22.09	24.5739	5.9473	1.58948
93.8667	5011.9	29.963	22.044	28.777	30.846	14.107	29.804	25.178	22.114	20.276	22.036	19.007	16.325	20.824	21.235	23.0383	5.20294	1.39055
93.8667	3981.1	27.844	21.054	26.139	28.004	13.113	26.785	23.795	20.643	19.074	20.737	17.52	15.162	19.729	20.096	21.4068	4.60774	1.23147
93.8667	3162.3	25.832	20.01	23.543	25.174	12.087	23.894	22.274	19.055	17.675	19.313	15.85	13.859	18.492	19.08	19.7241	4.11419	1.09956
93.8667	2511.9	23.897	18.948	21.164	22.37	11.022	21.085	20.631	17.352	16.064	17.762	13.958	12.391	17.093	17.585	17.9516	3.75088	1.00246
93.8667	1995.3	21.988	17.809	18.742	19.483	9.876	18.315	18.862	15.489	14.215	16.041	11.796	10.707	15.539	16.1	16.0687	3.49865	0.935053
93.8667	1584.9	20.06	16.61	16.366	16.614	8.634	15.531	16.93	13.448	12.081	14.129	9.286	8.763	13.793	14.426	14.0479	3.39154	0.906429
93.8667	1258.9	18.054	15.268	13.839	13.155	7.252	12.565	14.848	11.165	9.706	11.971	6.348	6.487	11.756	12.496	11.7793	3.40749	0.91069
93.8667	1000	15.911	13.762	11.07	9.799	5.684	9.389	12.532	8.763	6.904	9.498	2.846	3.765	9.417	10.199	9.25279	3.61275	0.965547
96	100000	30.899	21.19	28.046	31.971	15.373	31.519	24.829	25.912	24.017	23.476	24.524	21.599	22.962	21.468	24.8418	4.59586	1.2283
96	79433	34.512	22.774	31.786	34.507	16.601	35.083	26.189	27.133	24.658	24.215	24.852	21.943	23.506	21.968	26.4091	5.57307	1.48947
96	63096	37.596	23.996	35.084	37.228	17.605	38.364	27.34	27.854	25.083	24.764	25.072	22.207	23.865	22.363	27.7444	6.61264	1.7673
96	50119	39.472	24.855	37.763	39.443	18.329	41.123	28.195	28.305	25.3	25.111	25.16	22.328	24.061	22.674	28.7228	7.47339	1.99735
96	39811	42.241	25.374	39.662	40.778	18.731	43.129	28.835	28.489	25.329	25.28	25.136	22.321	24.135	22.936	29.4554	8.27708	2.21214
96	31623	43.057	25.566	40.68	40.998	18.823	44.231	29.18	28.433	25.199	25.343	25.016	22.213	24.108	23.142	29.7135	8.62265	2.3045
96	25119	42.913	25.532	40.829	42.303	18.644	44.425	29.21	28.163	24.939	25.314	24.767	22.01	24.007	23.311	29.7405	8.83564	2.36142
96	19953	41.933	25.245	40.192	41.828	18.225	43.77	29.326	27.719	24.586	25.065	24.408	21.656	23.832	23.404	29.3706	8.65257	2.3125
96	15849	40.264	24.822	38.906	40.539	17.642	42.386	29.007	27.095	24.189	24.702	23.89	21.162	23.555	23.436	28.6854	8.20794	2.19366
96	12589	38.17	24.251	37.135	38.761	16.944	40.419	28.492	26.323	23.634	24.204	23.218	20.538	23.153	23.352	27.7567	7.6084	2.03343
96	10000	35.837	23.579	35.045	36.625	16.142	38.075	27.791	25.386	22.976	23.57	22.397	19.797	22.63	23.154	26.6431	6.92862	1.85175
96	7943.3	33.424	22.83	32.812	34.376	15.311	35.587	26.921	24.338	22.197	22.799	21.364	18.912	21.969	22.799	25.4028	6.26004	1.67307
96	6309.6	31.039	22.022	30.509	31.998	14.44	32.957	25.926	23.164	21.293	21.874	20.187	17.883	21.166	22.26	24.0513	5.62037	1.50211
96	5011.9	28.775	21.16	28.197	29.572	13.548	30.325	24.784	21.869	20.226	20.798	18.818	16.734	20.217	21.578	22.6144	5.0488	1.34935
96	3981.1	26.651	20.254	26.01	27.186	12.611	27.717	23.539	20.488	18.996	19.583	17.279	15.417	19.114	20.575	21.1014	4.57999	1.22405
96	3162.3	24.609	19.278	23.812	24.734	11.652	25.153	22.19	18.976	17.562	18.199	15.536	13.961	17.88	19.642	19.5131	4.18497	1.11848
96	2511.9	22.67	18.269	21.758	22.26	10.647	22.616	20.726	17.36	15.942	16.656	13.555	12.328	16.505	18.183	17.8196	3.89428	1.04079
96	1995.3	20.793	17.18	19.596	19.594	9.573	20.049	19.124	15.585	14.089	14.936	11.322	10.477	14.932	16.707	15.9969	3.68633	0.985213
96	1584.9	18.914	16.006	17.414	16.859	8.392	17.392	17.384	13.616	11.964	12.989	8.729	8.355	13.193	15.008	14.0154	3.60593	0.963726
96	1258.9	16.966	14.691	15.052	13.568	7.089	14.547	15.446	11.409	9.596	10.813	5.713	5.902	11.168	13.002	11.783	3.63151	0.970562
96	1000	14.873	13.219	12.415	10.286	5.596	11.428	13.275	9.082	6.812	8.314	2.119	3.015	8.841	10.629	9.27886	3.83696	1.02547
HUVECs resistance data
Time (hr)	frequency	1	2	3	4	5	6	7	8	9	10	11	12	13	14	Mean	SD	SEM
0	100000	0	0	0	0	0	0	0	0	0	0	0	0	0	0	0	0	0
0	79433	0	0	0	0	0	0	0	0	0	0	0	0	0	0	0	0	0
0	63096	0	0	0	0	0	0	0	0	0	0	0	0	0	0	0	0	0
0	50119	0	0	0	0	0	0	0	0	0	0	0	0	0	0	0	0	0
0	39811	0	0	0	0	0	0	0	0	0	0	0	0	0	0	0	0	0
0	31623	0	0	0	0	0	0	0	0	0	0	0	0	0	0	0	0	0
0	25119	0	0	0	0	0	0	0	0	0	0	0	0	0	0	0	0	0
0	19953	0	0	0	0	0	0	0	0	0	0	0	0	0	0	0	0	0
0	15849	0	0	0	0	0	0	0	0	0	0	0	0	0	0	0	0	0
0	12589	0	0	0	0	0	0	0	0	0	0	0	0	0	0	0	0	0
0	10000	0	0	0	0	0	0	0	0	0	0	0	0	0	0	0	0	0
0	7943.3	0	0	0	0	0	0	0	0	0	0	0	0	0	0	0	0	0
0	6309.6	0	0	0	0	0	0	0	0	0	0	0	0	0	0	0	0	0
0	5011.9	0	0	0	0	0	0	0	0	0	0	0	0	0	0	0	0	0
0	3981.1	0	0	0	0	0	0	0	0	0	0	0	0	0	0	0	0	0
0	3162.3	0	0	0	0	0	0	0	0	0	0	0	0	0	0	0	0	0
0	2511.9	0	0	0	0	0	0	0	0	0	0	0	0	0	0	0	0	0
0	1995.3	0	0	0	0	0	0	0	0	0	0	0	0	0	0	0	0	0
0	1584.9	0	0	0	0	0	0	0	0	0	0	0	0	0	0	0	0	0
0	1258.9	0	0	0	0	0	0	0	0	0	0	0	0	0	0	0	0	0
0	1000	0	0	0	0	0	0	0	0	0	0	0	0	0	0	0	0	0
2.13333	100000	-19.546	-14.507	0.022	-25.098	-8.258	-7.976	-12.545	-10.84	-9.769	-8.08	-29.484	-20.004	-12.555	-9.456	-13.4354	7.74191	2.06911
2.13333	79433	-19.028	-14.283	0.404	-24.387	-8.048	-7.54	-12.248	-10.706	-9.746	-7.939	-29.389	-19.831	-12.333	-9.278	-13.168	7.71035	2.06068
2.13333	63096	-18.499	-14.061	0.801	-23.51	-7.832	-7.043	-11.955	-10.555	-9.625	-7.807	-29.271	-19.633	-12.104	-9.087	-12.8701	7.66879	2.04957
2.13333	50119	-17.865	-13.777	1.276	-22.669	-7.611	-6.521	-11.646	-10.372	-9.495	-7.639	-29.124	-19.431	-11.863	-8.845	-12.5416	7.64252	2.04255
2.13333	39811	-17.273	-13.489	1.714	-21.868	-8.099	-5.97	-11.571	-10.184	-9.329	-7.457	-29.002	-19.182	-11.576	-8.58	-12.2761	7.59435	2.02968
2.13333	31623	-16.733	-13.203	2.192	-20.93	-7.974	-5.38	-10.825	-9.963	-9.166	-7.331	-28.824	-18.912	-11.272	-8.281	-11.9001	7.57244	2.02382
2.13333	25119	-16.183	-12.848	2.68	-20.001	-7.796	-4.746	-10.553	-9.719	-8.956	-6.968	-28.655	-18.596	-10.911	-7.954	-11.5147	7.57053	2.02331
2.13333	19953	-15.232	-12.459	3.171	-18.971	-7.646	-4.053	-10.147	-9.447	-8.708	-6.68	-28.438	-18.241	-10.499	-7.58	-11.0664	7.54147	2.01554
2.13333	15849	-14.563	-12.06	3.683	-17.954	-7.48	-3.333	-9.689	-9.122	-8.47	-6.452	-28.203	-17.824	-10.009	-7.121	-10.6141	7.53313	2.01331
2.13333	12589	-13.782	-11.586	4.264	-16.862	-7.186	-2.515	-9.18	-8.737	-8.154	-6.08	-27.818	-17.355	-9.411	-6.579	-10.0701	7.52387	2.01084
2.13333	10000	-12.679	-11.038	4.866	-15.747	-6.727	-1.628	-8.598	-8.31	-7.802	-5.617	-27.517	-16.807	-8.659	-5.053	-9.37971	7.57532	2.02459
2.13333	7943.3	-11.837	-10.444	5.496	-14.492	-4.665	-0.694	-7.993	-7.815	-7.412	-5.108	-27.153	-16.161	-7.823	-4.146	-8.58907	7.65453	2.04576
2.13333	6309.6	-10.861	-9.739	6.217	-13.039	-4.082	0.329	-7.187	-7.985	-6.938	-4.509	-26.71	-15.389	-6.828	-3.036	-7.83979	7.68485	2.05386
2.13333	5011.9	-9.657	-8.952	7.053	-11.528	-3.419	1.449	-6.307	-7.626	-6.379	-3.759	-26.225	-14.556	-5.623	-1.776	-6.95036	7.74932	2.07109
2.13333	3981.1	-8.357	-8.059	8.014	-9.806	-2.651	2.75	-5.331	-6.921	-5.702	-2.874	-25.659	-13.513	-4.221	-0.597	-5.92336	7.81913	2.08975
2.13333	3162.3	-6.858	-6.996	9.11	-7.913	-1.809	4.21	-4.166	-6.296	-4.918	-1.826	-24.976	-12.291	-2.592	1.155	-4.72614	7.92905	2.11913
2.13333	2511.9	-5.127	-5.867	10.248	-5.838	-0.828	5.839	-2.792	-5.44	-3.989	-0.585	-24.183	-10.811	-0.708	0.692	-3.52779	7.92598	2.11831
2.13333	1995.3	-3.09	-4.428	11.709	-3.884	0.264	7.685	-1.235	-4.447	-2.897	0.883	-23.234	-9.139	1.446	2.274	-2.00664	8.06308	2.15495
2.13333	1584.9	-0.724	-2.831	13.341	-1.194	1.466	9.768	0.572	-3.17	-1.617	2.582	-22.152	-7.261	3.822	4.609	-0.199214	8.24572	2.20376
2.13333	1258.9	1.845	-1.013	15.295	1.784	2.836	10.686	2.638	-0.198	-0.055	4.544	-20.845	-5.114	5.503	6.863	1.76921	8.25396	2.20596
2.13333	1000	4.839	1.052	17.481	4.836	4.287	14.626	5.118	2.521	1.632	6.746	-19.331	-2.723	8.125	9.562	4.19793	8.58598	2.2947
4.26667	100000	-25.002	-17.856	-7.2	-57.654	-11.639	-16.261	-13.661	-9.939	-8.957	-6.943	-32.763	-20.711	-10.371	-9.239	-17.7283	13.6682	3.65299
4.26667	79433	-24.227	-17.545	-6.615	-56.592	-11.343	-15.623	-13.345	-9.744	-8.83	-6.75	-32.601	-20.45	-9.959	-8.937	-17.3258	13.4965	3.60709
4.26667	63096	-23.422	-17.262	-6.046	-55.363	-11.032	-14.906	-12.956	-9.51	-8.666	-6.541	-32.421	-20.135	-9.53	-8.602	-16.8851	13.2958	3.55344
4.26667	50119	-22.626	-16.895	-5.425	-54.187	-10.71	-14.232	-12.539	-9.262	-8.485	-6.317	-32.238	-19.813	-9.076	-8.236	-16.4315	13.1188	3.50614
4.26667	39811	-21.826	-16.499	-4.813	-53.024	-10.358	-13.496	-12.347	-9.007	-8.296	-6.056	-32.05	-19.443	-8.56	-7.815	-15.9707	12.9511	3.46132
4.26667	31623	-20.989	-16.094	-4.224	-51.815	-9.972	-12.741	-11.481	-8.71	-8.061	-5.845	-31.778	-19.032	-7.978	-7.347	-15.4334	12.7877	3.41766
4.26667	25119	-20.122	-15.636	-3.558	-50.572	-9.558	-11.953	-11.1	-8.376	-7.833	-5.401	-31.538	-18.568	-7.329	-6.824	-14.8834	12.6374	3.37749
4.26667	19953	-19.233	-15.129	-2.94	-49.321	-9.139	-11.103	-10.558	-8.021	-7.559	-4.984	-31.245	-18.04	-6.578	-6.238	-14.292	12.4925	3.33875
4.26667	15849	-18.313	-14.593	-2.26	-48.018	-8.659	-10.25	-9.971	-8.429	-7.232	-4.642	-30.905	-17.428	-5.71	-5.56	-13.7121	12.3212	3.29299
4.26667	12589	-17.311	-13.978	-1.53	-46.633	-8.123	-9.318	-9.313	-7.974	-6.871	-4.129	-30.418	-16.731	-4.67	-4.755	-12.9824	12.1826	3.25594
4.26667	10000	-16.143	-13.287	-0.76	-45.268	-7.529	-8.388	-8.59	-6.602	-6.459	-3.515	-30.002	-15.946	-3.438	-2.928	-12.0611	12.1643	3.25105
4.26667	7943.3	-15.008	-12.536	0.017	-43.738	-6.871	-7.342	-7.849	-5.99	-5.965	-2.833	-29.511	-15.024	-2.069	-1.702	-11.1729	12.0694	3.2257
4.26667	6309.6	-13.776	-11.702	0.91	-42.039	-6.116	-6.192	-6.877	-5.265	-5.389	-2.037	-28.937	-13.91	-0.514	-0.217	-10.1472	11.9884	3.20405
4.26667	5011.9	-12.382	-11.751	1.921	-40.192	-5.294	-4.956	-5.845	-4.447	-4.729	-1.076	-28.315	-12.702	1.258	1.427	-9.07736	11.9411	3.19138
4.26667	3981.1	-10.842	-10.724	3.029	-38.215	-4.372	-3.563	-4.688	-3.497	-3.931	0.041	-27.579	-11.269	3.231	3.041	-7.80986	11.8871	3.17697
4.26667	3162.3	-9.062	-9.519	4.338	-36.051	-3.326	-1.992	-3.324	-2.415	-3.011	1.338	-26.749	-9.626	5.402	5.116	-6.34864	11.8751	3.17376
4.26667	2511.9	-7.12	-8.101	5.622	-33.676	-2.179	-0.293	-1.728	-1.158	-1.934	2.866	-25.819	-7.72	6.878	5.157	-4.94321	11.6393	3.11072
4.26667	1995.3	-4.866	-6.749	7.281	-31.545	-0.927	1.624	0.054	0.286	-0.68	4.613	-24.712	-5.653	9.357	7.352	-3.18321	11.718	3.13175
4.26667	1584.9	-2.287	-5.012	9.115	-28.732	0.438	3.761	2.133	1.96	0.734	6.593	-23.491	-3.43	11.918	9.801	-1.1785	11.7275	3.1343
4.26667	1258.9	0.499	-1.395	11.286	-25.714	1.919	6.135	4.438	3.835	2.421	8.821	-22.093	-0.984	14.601	12.36	1.15207	11.7232	3.13314
[truncated: 3,808 more rows]

## Sheet: Smooth Muscle Cell data
Smooth Muscle Cells |Z|data
Time (Hrs)	frequency	1	2	3	4	5	6	7	8	Mean	SD	SEM
0	100000	0	0	0	0	0	0	0	0	0	0	0
0	79433	0	0	0	0	0	0	0	0	0	0	0
0	63096	0	0	0	0	0	0	0	0	0	0	0
0	50119	0	0	0	0	0	0	0	0	0	0	0
0	39811	0	0	0	0	0	0	0	0	0	0	0
0	31623	0	0	0	0	0	0	0	0	0	0	0
0	25119	0	0	0	0	0	0	0	0	0	0	0
0	19953	0	0	0	0	0	0	0	0	0	0	0
0	15849	0	0	0	0	0	0	0	0	0	0	0
0	12589	0	0	0	0	0	0	0	0	0	0	0
0	10000	0	0	0	0	0	0	0	0	0	0	0
0	7943.3	0	0	0	0	0	0	0	0	0	0	0
0	6309.6	0	0	0	0	0	0	0	0	0	0	0
0	5011.9	0	0	0	0	0	0	0	0	0	0	0
0	3981.1	0	0	0	0	0	0	0	0	0	0	0
0	3162.3	0	0	0	0	0	0	0	0	0	0	0
0	2511.9	0	0	0	0	0	0	0	0	0	0	0
0	1995.3	0	0	0	0	0	0	0	0	0	0	0
0	1584.9	0	0	0	0	0	0	0	0	0	0	0
0	1258.9	0	0	0	0	0	0	0	0	0	0	0
0	1000	0	0	0	0	0	0	0	0	0	0	0
2.12723	100000	-23.697	-12.876	-9.741	-10.539	-17.458	-12.486	-9.852	-8.608	-13.1571	5.07457	1.69152
2.12723	79433	-23.32	-12.882	-9.731	-10.548	-17.404	-12.425	-9.808	-8.603	-13.0901	4.96269	1.65423
2.12723	63096	-23.133	-12.835	-9.694	-10.481	-17.337	-12.384	-9.779	-8.556	-13.0249	4.91772	1.63924
2.12723	50119	-22.913	-12.775	-9.655	-10.469	-17.263	-12.324	-9.745	-8.544	-12.961	4.85478	1.61826
2.12723	39811	-22.689	-12.723	-9.637	-10.405	-17.209	-12.294	-9.715	-8.509	-12.8976	4.79714	1.59905
2.12723	31623	-22.518	-12.65	-9.575	-10.357	-17.14	-12.253	-9.683	-8.465	-12.8301	4.75795	1.58598
2.12723	25119	-22.394	-12.592	-9.528	-10.306	-17.08	-12.205	-9.632	-8.427	-12.7705	4.73345	1.57782
2.12723	19953	-22.176	-12.511	-9.455	-10.22	-17.006	-12.15	-9.587	-8.37	-12.6844	4.68726	1.56242
2.12723	15849	-22.139	-12.452	-9.416	-10.17	-16.933	-12.093	-9.545	-8.324	-12.634	4.6858	1.56193
2.12723	12589	-21.997	-12.364	-9.358	-10.094	-16.867	-12.036	-9.496	-8.306	-12.5648	4.65585	1.55195
2.12723	10000	-21.817	-12.292	-9.321	-10.038	-16.773	-11.982	-9.351	-8.268	-12.4803	4.61932	1.53977
2.12723	7943.3	-21.852	-12.262	-9.285	-10.041	-16.702	-11.948	-9.311	-8.19	-12.4489	4.63813	1.54604
2.12723	6309.6	-21.774	-12.217	-9.224	-9.952	-16.641	-11.894	-9.247	-8.151	-12.3875	4.63251	1.54417
2.12723	5011.9	-21.621	-12.157	-9.197	-9.896	-16.583	-11.837	-9.187	-8.078	-12.3195	4.60405	1.53468
2.12723	3981.1	-21.636	-12.113	-9.16	-9.862	-16.538	-11.783	-9.115	-8.002	-12.2761	4.62663	1.54221
2.12723	3162.3	-21.537	-12.032	-9.105	-9.809	-16.472	-11.731	-9.069	-7.91	-12.2081	4.61644	1.53881
2.12723	2511.9	-21.341	-12.021	-9.047	-9.743	-16.417	-11.69	-8.985	-7.836	-12.135	4.58193	1.52731
2.12723	1995.3	-21.357	-11.951	-9.017	-9.666	-16.358	-11.638	-8.926	-7.693	-12.0758	4.61331	1.53777
2.12723	1584.9	-21.293	-11.879	-9.07	-9.595	-16.33	-11.578	-8.836	-7.042	-11.9529	4.69415	1.56472
2.12723	1258.9	-21.267	-11.813	-8.903	-9.511	-16.275	-11.487	-8.772	-7.603	-11.9539	4.6287	1.5429
2.12723	1000	-21.277	-11.758	-8.774	-9.36	-16.254	-11.413	-8.643	-7.107	-11.8233	4.73437	1.57812
4.25446	100000	-39.162	-15.322	-11.933	-16.489	-16.322	-11.143	-8.638	-7.343	-15.794	10.0443	3.3481
4.25446	79433	-38.769	-15.29	-11.907	-16.539	-16.235	-11.069	-8.519	-7.321	-15.7061	9.9351	3.3117
4.25446	63096	-38.501	-15.244	-11.875	-16.488	-16.169	-11.014	-8.523	-7.277	-15.6364	9.85573	3.28524
4.25446	50119	-38.284	-15.202	-11.844	-16.479	-16.088	-10.949	-8.501	-7.245	-15.574	9.79554	3.26518
4.25446	39811	-38.106	-15.133	-11.794	-16.366	-16.02	-10.911	-8.506	-7.197	-15.5041	9.74559	3.24853
4.25446	31623	-37.934	-15.06	-11.744	-16.339	-15.943	-10.838	-8.429	-7.151	-15.4297	9.70924	3.23641
4.25446	25119	-37.882	-15.023	-11.715	-16.286	-15.866	-10.794	-8.36	-7.079	-15.3756	9.71137	3.23712
4.25446	19953	-37.644	-14.913	-11.641	-16.196	-15.789	-10.732	-8.323	-7.008	-15.2808	9.65204	3.21735
4.25446	15849	-37.517	-14.866	-11.61	-16.129	-15.712	-10.657	-8.264	-6.958	-15.2141	9.62771	3.20924
4.25446	12589	-37.337	-14.788	-11.544	-16.029	-15.615	-10.579	-8.193	-6.887	-15.1215	9.5913	3.1971
4.25446	10000	-37.171	-14.701	-11.483	-15.927	-15.501	-10.508	-8.016	-6.822	-15.0161	9.56895	3.18965
4.25446	7943.3	-37.18	-14.682	-11.453	-15.903	-15.413	-10.452	-7.945	-6.719	-14.9684	9.59647	3.19882
4.25446	6309.6	-37.048	-14.62	-11.389	-15.809	-15.334	-10.37	-7.855	-6.637	-14.8828	9.5796	3.1932
4.25446	5011.9	-36.899	-14.586	-11.335	-15.731	-15.225	-10.287	-7.759	-6.53	-14.794	9.56034	3.18678
4.25446	3981.1	-36.839	-14.491	-11.255	-15.675	-15.145	-10.19	-7.653	-6.367	-14.7019	9.58149	3.19383
4.25446	3162.3	-36.737	-14.413	-11.194	-15.58	-15.029	-10.087	-7.548	-6.225	-14.6016	9.5847	3.1949
4.25446	2511.9	-36.514	-14.348	-11.125	-15.474	-14.93	-9.973	-7.407	-6.052	-14.4779	9.55684	3.18561
4.25446	1995.3	-36.304	-14.253	-11.053	-15.282	-14.792	-9.854	-7.268	-5.77	-14.322	9.54613	3.18204
4.25446	1584.9	-36.327	-14.165	-11.081	-15.133	-14.68	-9.675	-7.107	-4.976	-14.143	9.68266	3.22755
4.25446	1258.9	-35.977	-14.072	-10.843	-14.926	-14.504	-9.487	-6.92	-6.376	-14.1381	9.43048	3.14349
4.25446	1000	-35.817	-13.971	-10.67	-14.667	-14.335	-9.236	-6.666	-5.627	-13.8736	9.51758	3.17253
6.3817	100000	-42.072	-15.422	-12.692	-17.916	-17.198	-11.605	-9.444	-8.445	-16.8492	10.7553	3.58511
6.3817	79433	-41.9	-15.421	-12.7	-18.004	-17.119	-11.556	-9.381	-8.436	-16.8146	10.7089	3.56964
6.3817	63096	-41.676	-15.354	-12.676	-17.943	-17.048	-11.509	-9.34	-8.385	-16.7414	10.6484	3.54945
6.3817	50119	-41.377	-15.31	-12.622	-17.906	-16.961	-11.427	-9.295	-8.338	-16.6545	10.5667	3.52223
6.3817	39811	-41.228	-15.226	-12.572	-17.793	-16.893	-11.375	-9.245	-8.282	-16.5767	10.5339	3.5113
6.3817	31623	-41.137	-15.171	-12.494	-17.772	-16.799	-11.305	-9.205	-8.233	-16.5145	10.5224	3.50748
6.3817	25119	-40.937	-15.118	-12.444	-17.711	-16.727	-11.24	-9.131	-8.163	-16.4339	10.4778	3.49259
6.3817	19953	-40.723	-15.013	-12.365	-17.579	-16.645	-11.165	-9.072	-8.089	-16.3314	10.4294	3.47646
6.3817	15849	-40.604	-14.944	-12.311	-17.542	-16.564	-11.07	-9.001	-8.027	-16.2579	10.4136	3.47121
6.3817	12589	-40.45	-14.854	-12.232	-17.421	-16.466	-10.989	-8.939	-7.96	-16.1639	10.385	3.46168
6.3817	10000	-40.343	-14.748	-12.183	-17.289	-16.346	-10.901	-8.745	-7.861	-16.052	10.3879	3.46263
6.3817	7943.3	-40.304	-14.732	-12.122	-17.299	-16.25	-10.817	-8.668	-7.751	-15.9929	10.4043	3.4681
6.3817	6309.6	-40.173	-14.665	-12.052	-17.188	-16.161	-10.73	-8.575	-7.647	-15.8989	10.3905	3.46349
6.3817	5011.9	-39.987	-14.585	-11.975	-17.063	-16.043	-10.653	-8.465	-7.518	-15.7861	10.3624	3.45413
6.3817	3981.1	-39.853	-14.519	-11.894	-17.005	-15.951	-10.545	-8.331	-7.35	-15.681	10.3621	3.45403
6.3817	3162.3	-39.795	-14.422	-11.8	-16.843	-15.795	-10.435	-8.217	-7.166	-15.5591	10.3862	3.46207
6.3817	2511.9	-39.528	-14.359	-11.699	-16.707	-15.688	-10.306	-8.067	-6.968	-15.4153	10.3479	3.4493
6.3817	1995.3	-39.349	-14.243	-11.601	-16.494	-15.512	-10.157	-7.908	-6.668	-15.2415	10.3524	3.45079
6.3817	1584.9	-39.323	-14.157	-11.595	-16.306	-15.377	-9.956	-7.717	-5.814	-15.0306	10.4787	3.4929
6.3817	1258.9	-38.904	-14.019	-11.304	-15.99	-15.159	-9.713	-7.504	-6.128	-14.8401	10.3488	3.44959
6.3817	1000	-38.751	-13.887	-11.074	-15.698	-14.941	-9.431	-7.233	-5.339	-14.5442	10.449	3.48299
8.50893	100000	-46.272	-15.912	-13.462	-20.153	-17.654	-12.018	-9.725	-8.521	-17.9646	12.0896	4.02988
8.50893	79433	-45.926	-15.867	-13.468	-20.183	-17.575	-11.958	-9.654	-8.495	-17.8907	11.9899	3.99664
8.50893	63096	-45.652	-15.835	-13.427	-20.142	-17.491	-11.906	-9.614	-8.435	-17.8127	11.9149	3.97163
8.50893	50119	-45.464	-15.763	-13.402	-20.089	-17.392	-11.824	-9.562	-8.382	-17.7348	11.871	3.95698
8.50893	39811	-45.273	-15.701	-13.344	-19.974	-17.323	-11.774	-9.505	-8.327	-17.6526	11.8241	3.94137
8.50893	31623	-45.062	-15.621	-13.28	-19.982	-17.232	-11.695	-9.458	-8.27	-17.575	11.7762	3.92541
8.50893	25119	-44.905	-15.57	-13.229	-19.892	-17.157	-11.627	-9.391	-8.198	-17.4961	11.745	3.915
8.50893	19953	-44.763	-15.459	-13.131	-19.786	-17.06	-11.552	-9.321	-8.126	-17.3997	11.7231	3.90769
8.50893	15849	-44.597	-15.404	-13.095	-19.712	-16.973	-11.459	-9.247	-8.045	-17.3165	11.6922	3.89739
8.50893	12589	-44.454	-15.312	-13.013	-19.635	-16.875	-11.372	-9.188	-7.965	-17.2268	11.6702	3.89005
8.50893	10000	-44.221	-15.23	-12.954	-19.52	-16.762	-11.273	-8.952	-7.876	-17.0985	11.6351	3.87837
8.50893	7943.3	-44.253	-15.226	-12.874	-19.488	-16.647	-11.197	-8.858	-7.751	-17.0367	11.6785	3.89283
8.50893	6309.6	-44.12	-15.143	-12.831	-19.398	-16.556	-11.106	-8.767	-7.64	-16.9451	11.6642	3.88807
8.50893	5011.9	-44.003	-15.1	-12.746	-19.272	-16.433	-11.02	-8.649	-7.5	-16.8404	11.6613	3.88709
8.50893	3981.1	-43.868	-14.997	-12.66	-19.169	-16.342	-10.911	-8.52	-7.317	-16.723	11.6619	3.88732
8.50893	3162.3	-43.706	-14.896	-12.58	-19.048	-16.193	-10.788	-8.395	-7.122	-16.591	11.6551	3.88504
8.50893	2511.9	-43.495	-14.835	-12.461	-18.856	-16.071	-10.652	-8.239	-6.899	-16.4385	11.6383	3.87942
8.50893	1995.3	-43.276	-14.712	-12.377	-18.644	-15.899	-10.479	-8.065	-6.593	-16.2556	11.6323	3.87745
8.50893	1584.9	-43.205	-14.615	-12.355	-18.431	-15.759	-10.27	-7.862	-5.706	-16.0254	11.7492	3.9164
8.50893	1258.9	-42.857	-14.494	-12.059	-18.14	-15.539	-10.019	-7.642	-5.984	-15.8417	11.6474	3.88248
8.50893	1000	-42.596	-14.33	-11.826	-17.796	-15.298	-9.704	-7.358	-5.17	-15.5098	11.7167	3.90557
10.6362	100000	-48.837	-16.959	-14.437	-22.178	-18.434	-12.374	-10.191	-9.028	-19.0547	12.7983	4.26609
10.6362	79433	-48.559	-16.941	-14.424	-22.242	-18.347	-12.323	-10.128	-9.003	-18.9959	12.7228	4.24093
10.6362	63096	-48.296	-16.878	-14.391	-22.153	-18.275	-12.258	-10.093	-8.946	-18.9113	12.6507	4.21689
10.6362	50119	-48.106	-16.82	-14.352	-22.089	-18.181	-12.185	-10.043	-8.901	-18.8346	12.6048	4.20161
10.6362	39811	-47.927	-16.747	-14.292	-21.983	-18.107	-12.134	-9.989	-8.854	-18.7541	12.5613	4.1871
10.6362	31623	-47.729	-16.672	-14.208	-21.943	-18.016	-12.055	-9.938	-8.798	-18.6699	12.5182	4.17272
10.6362	25119	-47.603	-16.637	-14.173	-21.88	-17.932	-11.986	-9.87	-8.73	-18.6014	12.4969	4.16563
10.6362	19953	-47.432	-16.532	-14.1	-21.763	-17.857	-11.909	-9.811	-8.656	-18.5075	12.4625	4.15417
10.6362	15849	-47.279	-16.466	-14.031	-21.744	-17.762	-11.819	-9.733	-8.576	-18.4262	12.4404	4.1468
10.6362	12589	-47.123	-16.4	-13.974	-21.642	-17.679	-11.727	-9.658	-8.51	-18.3391	12.4118	4.13726
10.6362	10000	-46.868	-16.311	-13.91	-21.48	-17.548	-11.638	-9.472	-8.424	-18.2064	12.3625	4.12083
10.6362	7943.3	-46.953	-16.271	-13.86	-21.472	-17.454	-11.567	-9.384	-8.299	-18.1575	12.4228	4.14095
10.6362	6309.6	-46.726	-16.185	-13.783	-21.313	-17.349	-11.475	-9.291	-8.181	-18.0379	12.3779	4.12596
10.6362	5011.9	-46.617	-16.14	-13.72	-21.238	-17.236	-11.369	-9.17	-8.049	-17.9424	12.3792	4.1264
10.6362	3981.1	-46.483	-16.068	-13.621	-21.163	-17.138	-11.269	-9.051	-7.873	-17.8332	12.3789	4.1263
10.6362	3162.3	-46.352	-15.964	-13.547	-21.027	-16.995	-11.145	-8.921	-7.672	-17.7029	12.383	4.12765
10.6362	2511.9	-46.141	-15.885	-13.446	-20.858	-16.876	-11.014	-8.772	-7.467	-17.5574	12.3629	4.12098
10.6362	1995.3	-45.934	-15.785	-13.36	-20.674	-16.705	-10.851	-8.614	-7.166	-17.3861	12.3586	4.11952
10.6362	1584.9	-45.855	-15.684	-13.34	-20.442	-16.563	-10.651	-8.408	-6.29	-17.1541	12.4695	4.15651
10.6362	1258.9	-45.462	-15.547	-13.055	-20.16	-16.336	-10.388	-8.201	-6.575	-16.9655	12.352	4.11732
10.6362	1000	-45.207	-15.393	-12.83	-19.84	-16.118	-10.081	-7.918	-5.772	-16.6449	12.4204	4.14013
12.7634	100000	-50.953	-17.699	-15.554	-23.618	-18.814	-12.782	-10.528	-9.525	-19.9341	13.3585	4.45285
12.7634	79433	-50.6	-17.673	-15.56	-23.635	-18.708	-12.729	-10.467	-9.505	-19.8596	13.2563	4.41876
12.7634	63096	-50.377	-17.617	-15.503	-23.554	-18.643	-12.67	-10.428	-9.445	-19.7796	13.1991	4.39969
12.7634	50119	-50.13	-17.597	-15.474	-23.532	-18.564	-12.594	-10.376	-10.337	-19.8255	13.0341	4.3447
12.7634	39811	-49.955	-17.512	-15.41	-23.428	-18.491	-12.535	-10.334	-10.303	-19.746	12.9904	4.33015
12.7634	31623	-49.801	-17.442	-15.344	-23.379	-18.398	-12.47	-10.279	-10.273	-19.6733	12.9574	4.31914
12.7634	25119	-49.656	-17.375	-15.309	-23.307	-18.322	-12.394	-10.206	-10.244	-19.6016	12.9273	4.30911
12.7634	19953	-49.478	-17.281	-15.23	-23.222	-18.24	-12.317	-10.136	-10.213	-19.5146	12.8886	4.29619
12.7634	15849	-49.322	-17.22	-15.168	-23.164	-18.152	-12.23	-10.06	-10.167	-19.4354	12.8597	4.28655
12.7634	12589	-49.174	-17.155	-15.098	-23.067	-18.06	-12.128	-10	-10.139	-19.3526	12.83	4.27668
12.7634	10000	-49.067	-17.052	-15.044	-22.915	-17.921	-12.043	-9.807	-8.775	-19.078	12.969	4.32302
12.7634	7943.3	-48.972	-17.029	-14.981	-22.907	-17.821	-11.966	-9.72	-8.64	-19.0045	12.9722	4.32405
12.7634	6309.6	-48.878	-16.946	-14.899	-22.805	-17.731	-11.873	-9.624	-8.537	-18.9116	12.9721	4.32405
12.7634	5011.9	-48.671	-16.889	-14.829	-22.679	-17.623	-11.787	-9.505	-8.406	-18.7986	12.938	4.31267
12.7634	3981.1	-48.573	-16.813	-14.744	-22.599	-17.517	-11.675	-9.376	-8.228	-18.6906	12.9513	4.31711
12.7634	3162.3	-48.409	-16.691	-14.667	-22.487	-17.39	-11.55	-9.256	-8.045	-18.5619	12.9431	4.31437
12.7634	2511.9	-48.198	-16.633	-14.542	-22.294	-17.262	-11.406	-9.101	-7.835	-18.4089	12.925	4.30834
12.7634	1995.3	-47.963	-16.522	-14.443	-22.079	-17.113	-11.254	-8.943	-7.537	-18.2318	12.9097	4.30324
12.7634	1584.9	-47.909	-16.412	-14.325	-21.879	-16.959	-11.037	-8.749	-6.679	-17.9936	13.0326	4.34419
12.7634	1258.9	-47.505	-16.269	-14.077	-21.578	-16.744	-10.791	-8.522	-6.958	-17.8055	12.9103	4.30344
12.7634	1000	-47.232	-16.121	-13.851	-21.236	-16.508	-10.483	-8.242	-6.154	-17.4784	12.9715	4.32385
14.8906	100000	-52.478	-17.932	-16.021	-24.486	-19.102	-13.005	-10.674	-9.777	-20.4344	13.8087	4.60291
14.8906	79433	-52.135	-17.903	-15.992	-24.538	-19.012	-12.965	-10.6	-9.758	-20.3629	13.7133	4.57111
14.8906	63096	-51.894	-17.846	-15.964	-24.47	-18.942	-12.897	-10.562	-9.699	-20.2843	13.65	4.54999
14.8906	50119	-51.685	-17.797	-15.921	-24.446	-18.853	-12.815	-10.504	-9.656	-20.2096	13.6013	4.53375
14.8906	39811	-51.463	-17.708	-15.865	-24.322	-18.785	-12.757	-10.457	-9.584	-20.1176	13.5454	4.51512
14.8906	31623	-51.315	-17.647	-15.783	-24.167	-18.688	-12.682	-10.419	-9.523	-20.028	13.5127	4.50422
14.8906	25119	-51.125	-17.588	-15.745	-24.073	-18.609	-12.625	-10.341	-9.471	-19.9471	13.4681	4.48938
14.8906	19953	-50.988	-17.505	-15.667	-23.968	-18.538	-12.543	-10.276	-9.387	-19.859	13.4471	4.48238
14.8906	15849	-50.84	-17.428	-15.601	-23.899	-18.432	-12.45	-10.199	-9.319	-19.771	13.4242	4.47472
14.8906	12589	-50.686	-17.358	-15.542	-23.717	-18.334	-12.354	-10.13	-9.241	-19.6702	13.3942	4.46475
14.8906	10000	-50.508	-17.248	-15.478	-23.724	-18.227	-12.181	-9.938	-9.141	-19.5556	13.387	4.46235
14.8906	7943.3	-50.457	-17.223	-15.397	-23.685	-18.113	-12.086	-9.845	-9.022	-19.4785	13.4045	4.46817
14.8906	6309.6	-50.306	-17.156	-15.361	-23.578	-18.031	-12.001	-9.742	-8.91	-19.3856	13.384	4.46133
14.8906	5011.9	-50.151	-17.111	-15.252	-23.445	-17.905	-11.913	-9.626	-8.779	-19.2727	13.368	4.45601
14.8906	3981.1	-50.042	-17.028	-15.168	-23.374	-17.812	-11.793	-9.504	-8.609	-19.1663	13.3769	4.45896
14.8906	3162.3	-49.891	-16.897	-15.082	-23.24	-17.684	-11.67	-9.378	-8.425	-19.0334	13.3731	4.45768
14.8906	2511.9	-49.704	-16.836	-14.958	-23.062	-17.558	-11.532	-9.22	-8.203	-18.8841	13.3643	4.45475
14.8906	1995.3	-49.516	-16.72	-14.876	-22.868	-17.397	-11.351	-9.053	-7.913	-18.7118	13.3666	4.45555
14.8906	1584.9	-49.295	-16.589	-14.836	-22.638	-17.248	-11.146	-8.859	-7.041	-18.4565	13.4293	4.47643
14.8906	1258.9	-48.94	-16.462	-14.546	-22.31	-17.023	-10.894	-8.653	-7.321	-18.2686	13.3226	4.44086
14.8906	1000	-48.635	-16.304	-14.305	-21.935	-16.799	-10.581	-8.362	-6.516	-17.9296	13.3723	4.45744
17.0179	100000	-54.045	-18.51	-16.322	-25.515	-19.558	-13.433	-11.03	-10.102	-21.0644	14.2323	4.74411
17.0179	79433	-53.679	-18.476	-16.34	-25.537	-19.467	-13.378	-10.961	-10.07	-20.9885	14.1284	4.70946
17.0179	63096	-53.504	-18.427	-16.309	-25.436	-19.398	-13.31	-10.919	-10.014	-20.9146	14.0853	4.69511
17.0179	50119	-53.271	-18.374	-16.261	-25.387	-19.3	-13.247	-10.876	-9.951	-20.8334	14.0274	4.67579
17.0179	39811	-53.084	-18.306	-16.178	-25.319	-19.235	-13.2	-10.817	-9.895	-20.7543	13.9849	4.66162
17.0179	31623	-52.895	-18.248	-16.129	-25.279	-19.144	-13.132	-10.766	-9.834	-20.6784	13.9429	4.64764
17.0179	25119	-52.762	-18.187	-16.082	-25.206	-19.057	-13.076	-10.7	-9.769	-20.6049	13.9189	4.63964
17.0179	19953	-52.604	-18.108	-15.997	-25.103	-18.972	-13.002	-10.634	-9.686	-20.5132	13.8908	4.63028
17.0179	15849	-52.418	-18.03	-15.944	-25.043	-18.877	-12.937	-10.548	-9.609	-20.4257	13.8549	4.61829
17.0179	12589	-52.269	-17.957	-15.884	-24.926	-18.788	-12.848	-10.48	-9.538	-20.3363	13.8279	4.60929
17.0179	10000	-52.09	-17.854	-15.816	-24.805	-18.662	-12.766	-10.288	-9.445	-20.2157	13.8071	4.60236
17.0179	7943.3	-52.044	-17.824	-15.744	-24.768	-18.555	-12.687	-10.207	-9.311	-20.1425	13.8253	4.60842
17.0179	6309.6	-51.873	-17.756	-15.682	-24.683	-18.474	-12.587	-10.102	-9.195	-20.044	13.8021	4.6007
17.0179	5011.9	-51.705	-17.699	-15.61	-24.583	-18.344	-12.487	-9.984	-9.051	-19.9329	13.7847	4.59491
17.0179	3981.1	-51.643	-17.61	-15.5	-24.465	-18.236	-12.367	-9.844	-8.865	-19.8163	13.8121	4.60403
17.0179	3162.3	-51.4	-17.501	-15.413	-24.316	-18.111	-12.24	-9.715	-8.678	-19.6718	13.7777	4.59255
17.0179	2511.9	-51.197	-17.437	-15.281	-24.135	-17.986	-12.09	-9.556	-8.454	-19.517	13.765	4.58835
17.0179	1995.3	-51.001	-17.308	-15.184	-23.906	-17.807	-11.923	-9.379	-8.145	-19.3316	13.7663	4.58877
17.0179	1584.9	-50.741	-17.174	-15.146	-23.663	-17.665	-11.698	-9.187	-8.417	-19.2114	13.6824	4.56081
17.0179	1258.9	-50.377	-17.051	-14.845	-23.36	-17.436	-11.429	-8.972	-8.68	-19.0187	13.5826	4.52754
17.0179	1000	-50.15	-16.871	-14.588	-22.951	-17.195	-11.097	-8.666	-7.837	-18.6694	13.66	4.55335
19.1451	100000	-55.215	-19.256	-16.728	-26.428	-20.024	-13.744	-11.489	-10.55	-21.6793	14.4963	4.83209
19.1451	79433	-54.94	-19.229	-16.723	-26.513	-19.945	-13.673	-11.417	-10.516	-21.6195	14.4283	4.80942
19.1451	63096	-54.731	-19.173	-16.678	-26.436	-19.872	-13.616	-11.38	-10.454	-21.5425	14.3753	4.79178
19.1451	50119	-54.552	-19.124	-16.634	-26.396	-19.788	-13.546	-11.324	-10.409	-21.4716	14.3352	4.77839
19.1451	39811	-54.279	-19.022	-16.571	-26.284	-19.704	-13.495	-11.28	-10.357	-21.374	14.2607	4.75358
19.1451	31623	-54.114	-18.959	-16.481	-26.215	-19.622	-13.434	-11.237	-10.288	-21.2938	14.2269	4.74231
19.1451	25119	-53.985	-18.9	-16.433	-26.137	-19.538	-13.375	-11.158	-10.213	-21.2174	14.2066	4.73553
19.1451	19953	-53.772	-18.817	-16.375	-26.057	-19.453	-13.304	-11.099	-10.14	-21.1271	14.1583	4.71942
19.1451	15849	-53.623	-18.755	-16.295	-25.996	-19.358	-13.225	-11.011	-10.057	-21.04	14.1374	4.71246
19.1451	12589	-53.465	-18.673	-16.23	-25.859	-19.264	-13.147	-10.944	-9.975	-20.9446	14.1072	4.70239
19.1451	10000	-53.252	-18.589	-16.153	-25.752	-19.148	-13.049	-10.741	-9.872	-20.8195	14.0791	4.69303
19.1451	7943.3	-53.185	-18.54	-16.077	-25.72	-19.042	-12.969	-10.662	-9.742	-20.7421	14.0908	4.69694
19.1451	6309.6	-53.061	-18.463	-16.032	-25.617	-18.942	-12.889	-10.555	-9.612	-20.6464	14.0822	4.69405
19.1451	5011.9	-52.906	-18.407	-15.951	-25.511	-18.814	-12.774	-10.425	-9.476	-20.533	14.0707	4.69023
19.1451	3981.1	-52.799	-18.32	-15.863	-25.411	-18.72	-12.656	-10.285	-9.29	-20.418	14.0827	4.69422
19.1451	3162.3	-52.638	-18.221	-15.794	-25.257	-18.585	-12.519	-10.163	-9.086	-20.2829	14.076	4.69201
19.1451	2511.9	-52.399	-18.131	-15.671	-25.075	-18.449	-12.37	-9.987	-8.853	-20.1169	14.0546	4.68485
19.1451	1995.3	-52.144	-18	-15.576	-24.832	-18.28	-12.2	-9.814	-8.534	-19.9225	14.0363	4.67878
19.1451	1584.9	-52.022	-17.873	-15.538	-24.575	-18.11	-11.968	-9.612	-7.618	-19.6645	14.138	4.71267
19.1451	1258.9	-51.553	-17.704	-15.242	-24.247	-17.869	-11.683	-9.383	-7.866	-19.4434	14.0037	4.66791
19.1451	1000	-51.313	-17.537	-14.975	-23.843	-17.622	-11.366	-9.072	-7.012	-19.0925	14.083	4.69433
21.2723	100000	-56.799	-19.827	-17.016	-27.604	-20.854	-14.215	-12.08	-11.059	-22.4317	14.8828	4.96092
21.2723	79433	-56.455	-19.782	-17.001	-27.689	-20.758	-14.158	-12.01	-11.038	-22.3614	14.7908	4.93028
21.2723	63096	-56.211	-19.734	-16.954	-27.581	-20.678	-14.102	-11.975	-10.971	-22.2758	14.7251	4.90836
21.2723	50119	-56.031	-19.67	-16.921	-27.566	-20.604	-14.015	-11.92	-10.922	-22.2061	14.6873	4.89576
21.2723	39811	-55.86	-19.606	-16.877	-27.478	-20.526	-13.968	-11.873	-10.862	-22.1313	14.6465	4.88217
21.2723	31623	-55.728	-19.516	-16.799	-27.42	-20.442	-13.887	-11.824	-10.793	-22.0511	14.6265	4.87551
21.2723	25119	-55.531	-19.494	-16.755	-27.364	-20.353	-13.818	-11.746	-10.714	-21.9719	14.585	4.86167
21.2723	19953	-55.314	-19.395	-16.678	-27.272	-20.259	-13.738	-11.678	-10.641	-21.8719	14.5379	4.84597
21.2723	15849	-55.164	-19.331	-16.623	-27.205	-20.16	-13.643	-11.601	-10.554	-21.7851	14.5159	4.83864
21.2723	12589	-55.025	-19.26	-16.557	-27.108	-20.076	-13.545	-11.527	-10.463	-21.6951	14.4968	4.83228
21.2723	10000	-54.866	-19.173	-16.494	-26.967	-19.937	-13.444	-11.336	-10.35	-21.5709	14.4844	4.82813
21.2723	7943.3	-54.753	-19.115	-16.432	-26.919	-19.832	-13.355	-11.24	-10.212	-21.4822	14.483	4.82768
21.2723	6309.6	-54.619	-19.045	-16.372	-26.809	-19.735	-13.257	-11.146	-10.097	-21.385	14.4695	4.82317
21.2723	5011.9	-54.445	-18.99	-16.294	-26.673	-19.605	-13.159	-11.008	-9.935	-21.2636	14.4523	4.81743
21.2723	3981.1	-54.319	-18.906	-16.209	-26.552	-19.511	-13.036	-10.861	-9.742	-21.142	14.4585	4.81951
21.2723	3162.3	-54.097	-18.781	-16.139	-26.426	-19.345	-12.901	-10.734	-9.518	-20.9926	14.4369	4.8123
21.2723	2511.9	-53.924	-18.722	-16.009	-26.213	-19.21	-12.751	-10.553	-9.27	-20.8315	14.4372	4.81239
21.2723	1995.3	-53.66	-18.573	-15.902	-25.925	-19.036	-12.57	-10.372	-8.93	-20.621	14.4184	4.80612
21.2723	1584.9	-53.452	-18.417	-15.888	-25.692	-18.856	-12.341	-10.168	-7.993	-20.3509	14.4947	4.83156
21.2723	1258.9	-53.035	-18.286	-15.584	-25.331	-18.605	-12.06	-9.926	-8.219	-20.1308	14.3791	4.79302
21.2723	1000	-52.784	-18.106	-15.312	-24.891	-18.344	-11.729	-9.619	-7.329	-19.7643	14.4583	4.81944
23.3996	100000	-57.915	-20.376	-18.197	-28.405	-21.393	-14.809	-12.551	-11.203	-23.1061	15.1004	5.03348
23.3996	79433	-57.607	-20.338	-18.17	-28.464	-21.306	-14.756	-12.488	-11.172	-23.0376	15.0197	5.00657
23.3996	63096	-57.505	-20.285	-18.136	-28.318	-21.215	-14.687	-12.439	-11.097	-22.9602	15.0019	5.00064
23.3996	50119	-57.199	-20.244	-18.089	-28.313	-21.135	-14.606	-12.378	-11.047	-22.8764	14.9238	4.97459
23.3996	39811	-57.014	-20.158	-18.024	-28.223	-21.045	-14.556	-12.312	-10.99	-22.7903	14.882	4.96066
23.3996	31623	-56.829	-20.073	-17.958	-28.15	-20.95	-14.481	-12.258	-10.916	-22.7019	14.8439	4.94797
23.3996	25119	-56.668	-20.014	-17.92	-28.032	-20.834	-14.4	-12.174	-10.839	-22.6101	14.8136	4.93788
23.3996	19953	-56.448	-19.931	-17.819	-27.941	-20.735	-14.321	-12.106	-10.756	-22.5071	14.7675	4.9225
23.3996	15849	-56.324	-19.838	-17.773	-27.846	-20.618	-14.227	-12.031	-10.647	-22.413	14.7556	4.91853
23.3996	12589	-56.208	-19.781	-17.716	-27.73	-20.502	-14.127	-11.936	-10.566	-22.3208	14.7441	4.9147
23.3996	10000	-55.974	-19.684	-17.623	-27.78	-20.328	-14.031	-11.733	-10.596	-22.2186	14.7044	4.90148
23.3996	7943.3	-55.924	-19.642	-17.554	-27.8	-20.211	-13.93	-11.663	-10.485	-22.1511	14.7231	4.90771
23.3996	6309.6	-55.761	-19.54	-17.484	-27.662	-20.12	-13.831	-11.536	-10.126	-22.0075	14.7312	4.91041
23.3996	5011.9	-55.595	-19.486	-17.392	-27.526	-19.977	-13.721	-11.399	-9.872	-21.871	14.7294	4.9098
23.3996	3981.1	-55.458	-19.382	-17.294	-27.399	-19.878	-13.604	-11.258	-10.966	-21.9049	14.5879	4.86264
23.3996	3162.3	-55.226	-19.275	-17.195	-27.251	-19.728	-13.458	-11.105	-10.399	-21.7046	14.6032	4.86772
23.3996	2511.9	-55.076	-19.205	-17.039	-27.027	-19.602	-13.303	-10.929	-9.946	-21.5159	14.6341	4.87803
23.3996	1995.3	-54.772	-19.059	-16.923	-26.763	-19.414	-13.102	-10.727	-9.919	-21.3349	14.5723	4.85744
23.3996	1584.9	-54.531	-18.937	-16.856	-26.476	-19.249	-12.863	-10.509	-9.067	-21.061	14.626	4.87535
23.3996	1258.9	-54.148	-18.763	-16.526	-26.069	-18.992	-12.569	-10.265	-9.178	-20.8137	14.5373	4.84578
23.3996	1000	-53.841	-18.565	-16.225	-25.591	-18.714	-12.203	-9.933	-8.238	-20.4138	14.607	4.869
25.5268	100000	-38.212	-19.562	-17.319	-27.984	-21.804	-15.021	-12.649	-12.498	-20.6311	8.76663	2.92221
25.5268	79433	-37.886	-19.536	-17.31	-28.039	-21.716	-14.979	-12.599	-12.463	-20.566	8.69449	2.89816
25.5268	63096	-37.589	-19.489	-17.281	-27.984	-21.655	-14.916	-12.555	-12.427	-20.487	8.62089	2.87363
25.5268	50119	-37.446	-19.448	-17.229	-27.923	-21.566	-14.85	-12.501	-12.377	-20.4175	8.5944	2.8648
25.5268	39811	-37.207	-19.363	-17.181	-27.826	-21.484	-14.786	-12.43	-12.349	-20.3282	8.53604	2.84535
25.5268	31623	-37.078	-19.296	-17.121	-27.782	-21.396	-14.707	-12.371	-12.314	-20.2581	8.51645	2.83882
25.5268	25119	-36.898	-19.252	-17.08	-27.701	-21.311	-14.64	-12.282	-12.273	-20.1796	8.48021	2.82674
25.5268	19953	-36.664	-19.142	-16.988	-27.613	-21.21	-14.55	-12.203	-12.229	-20.0749	8.43258	2.81086
25.5268	15849	-36.572	-19.059	-16.924	-27.567	-21.118	-14.454	-12.106	-12.189	-19.9986	8.431	2.81033
25.5268	12589	-36.415	-18.985	-16.866	-27.447	-21.014	-14.358	-12.015	-12.125	-19.9031	8.40343	2.80114
25.5268	10000	-36.18	-18.91	-16.811	-27.315	-20.893	-14.253	-11.798	-12.029	-19.7736	8.37415	2.79138
25.5268	7943.3	-36.196	-18.854	-16.719	-27.275	-20.771	-14.163	-11.695	-11.892	-19.6956	8.41725	2.80575
25.5268	6309.6	-35.979	-18.785	-16.651	-27.164	-20.661	-14.069	-11.574	-11.758	-19.5801	8.3877	2.7959
25.5268	5011.9	-35.799	-18.695	-16.543	-26.992	-20.528	-13.955	-11.441	-11.584	-19.4421	8.37144	2.79048
25.5268	3981.1	-35.714	-18.598	-16.447	-26.9	-20.414	-13.823	-11.3	-11.36	-19.3195	8.40145	2.80048
25.5268	3162.3	-35.502	-18.49	-16.359	-26.729	-20.249	-13.686	-11.157	-11.085	-19.1571	8.39259	2.79753
25.5268	2511.9	-35.247	-18.412	-16.22	-26.538	-20.106	-13.518	-10.974	-10.772	-18.9734	8.38576	2.79525
25.5268	1995.3	-34.958	-18.251	-16.093	-26.231	-19.914	-13.331	-10.784	-10.358	-18.74	8.37151	2.7905
25.5268	1584.9	-34.814	-18.112	-16.024	-25.923	-19.715	-13.074	-10.576	-9.336	-18.4468	8.49531	2.83177
25.5268	1258.9	-34.285	-17.93	-15.683	-25.531	-19.445	-12.776	-10.32	-9.458	-18.1785	8.3526	2.7842
25.5268	1000	-33.948	-17.746	-15.356	-25.023	-19.154	-12.413	-9.99	-8.471	-17.7626	8.43271	2.8109
27.654	100000	-40.555	-20.473	-18.159	-29.549	-21.789	-14.763	-12.377	-11.185	-21.1063	9.8122	3.27073
27.654	79433	-40.161	-20.438	-18.149	-29.586	-21.694	-14.709	-12.315	-11.14	-21.024	9.72486	3.24162
27.654	63096	-39.89	-20.387	-18.127	-29.512	-21.615	-14.652	-12.274	-11.076	-20.9416	9.65988	3.21996
27.654	50119	-39.707	-20.34	-18.072	-29.49	-21.532	-14.578	-12.218	-11.019	-20.8695	9.63011	3.21004
27.654	39811	-39.487	-20.265	-18.013	-29.359	-21.456	-14.523	-12.17	-10.968	-20.7801	9.57293	3.19098
27.654	31623	-39.299	-20.188	-17.94	-29.296	-21.349	-14.462	-12.111	-10.878	-20.6904	9.54141	3.18047
27.654	25119	-39.105	-20.117	-17.895	-29.249	-21.26	-14.399	-12.037	-10.803	-20.6081	9.50928	3.16976
27.654	19953	-38.852	-20.021	-17.811	-29.133	-21.164	-14.326	-11.96	-10.712	-20.4974	9.45728	3.15243
27.654	15849	-38.733	-19.959	-17.748	-29.056	-21.044	-14.227	-11.874	-10.61	-20.4064	9.45145	3.15048
27.654	12589	-38.598	-19.878	-17.685	-28.922	-20.947	-14.135	-11.788	-10.508	-20.3076	9.43349	3.1445
27.654	10000	-38.368	-19.778	-17.607	-28.778	-20.814	-14.041	-11.58	-10.399	-20.1706	9.40537	3.13512
27.654	7943.3	-38.283	-19.739	-17.527	-28.757	-20.691	-13.945	-11.468	-10.209	-20.0774	9.43314	3.14438
27.654	6309.6	-38.149	-19.659	-17.453	-28.6	-20.571	-13.827	-11.358	-10.059	-19.9595	9.42547	3.14182
27.654	5011.9	-37.965	-19.592	-17.38	-28.483	-20.422	-13.706	-11.197	-9.856	-19.8251	9.42394	3.14131
27.654	3981.1	-37.887	-19.476	-17.255	-28.341	-20.296	-13.578	-11.042	-9.608	-19.6854	9.45745	3.15248
27.654	3162.3	-37.651	-19.343	-17.171	-28.167	-20.114	-13.414	-10.892	-9.341	-19.5116	9.44717	3.14906
27.654	2511.9	-37.426	-19.268	-16.986	-27.919	-19.942	-13.233	-10.703	-9.012	-19.3111	9.45036	3.15012
27.654	1995.3	-37.223	-19.117	-16.852	-27.632	-19.72	-13.013	-10.477	-8.588	-19.0778	9.47615	3.15872
27.654	1584.9	-37.014	-18.965	-16.775	-27.286	-19.501	-12.744	-10.239	-7.548	-18.759	9.59867	3.19956
27.654	1258.9	-36.505	-18.763	-16.405	-26.865	-19.185	-12.403	-9.975	-7.632	-18.4666	9.46448	3.15483
27.654	1000	-36.158	-18.547	-16.079	-26.298	-18.834	-12.001	-9.612	-6.597	-18.0158	9.55905	3.18635
29.7812	100000	-40.04	-20.144	-17.679	-30.107	-22.512	-15.372	-12.932	-11.93	-21.3395	9.54401	3.18134
29.7812	79433	-39.518	-19.988	-17.655	-29.908	-22.409	-15.323	-12.847	-11.903	-21.1939	9.39317	3.13106
29.7812	63096	-39.408	-19.881	-17.679	-29.588	-22.327	-15.242	-12.828	-11.807	-21.095	9.34288	3.11429
29.7812	50119	-39.187	-19.835	-17.659	-29.506	-22.225	-15.141	-12.775	-11.743	-21.0089	9.29523	3.09841
29.7812	39811	-39.061	-19.771	-17.666	-29.351	-22.154	-15.088	-12.707	-11.676	-20.9342	9.26225	3.08742
29.7812	31623	-39.029	-19.755	-17.666	-29.2	-22.054	-15.014	-12.665	-11.603	-20.8732	9.25466	3.08489
29.7812	25119	-38.803	-19.804	-17.707	-29.144	-21.947	-14.952	-12.573	-11.499	-20.8036	9.21176	3.07059
29.7812	19953	-38.526	-19.769	-17.715	-29.007	-21.863	-14.859	-12.481	-11.416	-20.7045	9.14771	3.04924
29.7812	15849	-38.284	-19.767	-17.607	-28.933	-21.736	-14.773	-12.381	-11.304	-20.5981	9.11064	3.03688
29.7812	12589	-38.293	-19.75	-17.582	-28.781	-21.629	-14.656	-12.297	-11.178	-20.5208	9.13279	3.04426
29.7812	10000	-37.989	-19.712	-17.545	-28.672	-21.48	-14.582	-12.097	-11.072	-20.3936	9.08208	3.02736
29.7812	7943.3	-37.846	-19.669	-17.429	-28.733	-21.335	-14.467	-11.975	-10.896	-20.2938	9.10615	3.03538
29.7812	6309.6	-37.582	-19.583	-17.338	-28.753	-21.207	-14.349	-11.836	-10.695	-20.1679	9.09789	3.03263
29.7812	5011.9	-37.319	-19.467	-17.176	-28.358	-21.044	-14.227	-11.688	-10.511	-19.9737	9.03648	3.01216
29.7812	3981.1	-37.245	-19.331	-17.056	-28.396	-20.9	-14.088	-11.495	-10.263	-19.8468	9.10036	3.03345
29.7812	3162.3	-37.238	-19.23	-16.867	-28.23	-20.698	-13.915	-11.318	-9.997	-19.6866	9.16091	3.05364
29.7812	2511.9	-37.075	-19.157	-16.751	-27.672	-20.531	-13.727	-11.128	-9.682	-19.4654	9.1355	3.04517
29.7812	1995.3	-36.937	-18.984	-16.565	-26.956	-20.292	-13.506	-10.913	-9.24	-19.1741	9.12791	3.04264
29.7812	1584.9	-36.64	-18.834	-16.464	-26.461	-20.069	-13.233	-10.68	-8.186	-18.8209	9.20873	3.06958
29.7812	1258.9	-36.146	-18.617	-16.06	-26.012	-19.759	-12.882	-10.407	-8.24	-18.5154	9.08443	3.02814
29.7812	1000	-35.708	-18.334	-15.692	-25.527	-19.374	-12.449	-10.052	-7.175	-18.0389	9.17067	3.05689
31.9085	100000	-44.183	-22.017	-19.36	-32.06	-23.335	-16.218	-13.997	-13.029	-23.0249	10.499	3.49965
31.9085	79433	-43.907	-22.002	-19.394	-32.27	-23.238	-16.15	-13.925	-13.01	-22.987	10.462	3.48732
31.9085	63096	-43.608	-21.949	-19.36	-32.284	-23.182	-16.095	-13.897	-12.951	-22.9158	10.3974	3.46579
31.9085	50119	-43.322	-21.91	-19.335	-32.388	-23.092	-16.003	-13.85	-12.901	-22.8501	10.3526	3.45087
31.9085	39811	-43.112	-21.823	-19.259	-32.27	-22.998	-15.916	-13.781	-12.834	-22.7491	10.3083	3.43609
31.9085	31623	-42.93	-21.761	-19.172	-32.264	-22.914	-15.869	-13.723	-12.767	-22.675	10.2818	3.42726
31.9085	25119	-42.825	-21.722	-19.078	-32.19	-22.831	-15.799	-13.64	-12.681	-22.5957	10.276	3.42532
31.9085	19953	-42.593	-21.621	-18.936	-32.117	-22.757	-15.757	-13.552	-12.582	-22.4894	10.2376	3.41253
31.9085	15849	-42.454	-21.546	-18.887	-32.045	-22.652	-15.633	-13.463	-12.477	-22.3946	10.2292	3.40972
31.9085	12589	-42.213	-21.493	-18.796	-31.884	-22.537	-15.522	-13.358	-12.326	-22.2661	10.1892	3.3964
31.9085	10000	-42.056	-21.401	-18.738	-31.739	-22.401	-15.421	-13.128	-12.225	-22.1386	10.1815	3.39384
31.9085	7943.3	-42.087	-21.343	-18.624	-31.723	-22.267	-15.354	-13.006	-12.046	-22.0563	10.2403	3.41343
31.9085	6309.6	-41.878	-21.241	-18.62	-31.665	-22.139	-15.2	-12.873	-11.862	-21.9347	10.232	3.41066
31.9085	5011.9	-41.669	-21.167	-18.552	-31.489	-21.988	-15.001	-12.743	-11.669	-21.7847	10.2157	3.40525
31.9085	3981.1	-41.49	-21.085	-18.492	-31.335	-21.849	-14.827	-12.594	-11.391	-21.6329	10.223	3.40766
31.9085	3162.3	-41.263	-20.944	-18.365	-31.119	-21.659	-14.707	-12.424	-11.097	-21.4472	10.2119	3.40397
31.9085	2511.9	-40.716	-20.611	-18.2	-30.823	-21.457	-14.526	-12.222	-10.777	-21.1665	10.1183	3.37278
31.9085	1995.3	-39.893	-20.203	-18.091	-30.497	-21.231	-14.301	-11.98	-10.302	-20.8123	9.97634	3.32545
31.9085	1584.9	-39.843	-19.958	-17.998	-30.138	-20.989	-14.051	-11.695	-9.215	-20.4859	10.144	3.38133
31.9085	1258.9	-39.574	-19.873	-17.634	-29.701	-20.646	-13.663	-11.34	-9.231	-20.2077	10.0999	3.36665
31.9085	1000	-39.096	-19.734	-17.244	-29.055	-20.28	-13.201	-10.895	-8.083	-19.6985	10.1757	3.39189
34.0357	100000	-46.733	-22.963	-20.463	-35.034	-23.74	-16.493	-14.092	-13.456	-24.1218	11.4503	3.81678
34.0357	79433	-46.418	-22.921	-20.468	-35.01	-23.639	-16.43	-14.011	-13.405	-24.0377	11.3822	3.79407
34.0357	63096	-46.217	-22.861	-20.431	-34.936	-23.561	-16.383	-13.984	-13.342	-23.9644	11.3348	3.77826
34.0357	50119	-45.99	-22.835	-20.38	-34.914	-23.506	-16.31	-13.922	-13.302	-23.8949	11.2912	3.76374
34.0357	39811	-45.713	-22.827	-20.303	-34.821	-23.422	-16.26	-13.841	-13.244	-23.8039	11.2277	3.74255
34.0357	31623	-45.366	-22.737	-20.216	-34.802	-23.307	-16.195	-13.754	-13.138	-23.6894	11.1656	3.72186
34.0357	25119	-45.095	-22.657	-20.222	-34.808	-23.218	-16.12	-13.681	-13.052	-23.6066	11.1207	3.70692
34.0357	19953	-44.848	-22.499	-20.141	-34.651	-23.132	-16.055	-13.59	-12.942	-23.4822	11.0687	3.68955
34.0357	15849	-44.7	-22.456	-20.076	-34.53	-23.01	-15.971	-13.499	-12.836	-23.3847	11.0484	3.68281
34.0357	12589	-44.498	-22.394	-20.013	-34.37	-22.865	-15.851	-13.384	-12.733	-23.2635	11.0141	3.67138
34.0357	10000	-44.289	-22.309	-19.97	-34.249	-22.704	-15.758	-13.169	-12.614	-23.1327	10.9957	3.66522
34.0357	7943.3	-44.316	-22.27	-19.853	-34.21	-22.588	-15.643	-13.035	-12.424	-23.0424	11.0577	3.68589
34.0357	6309.6	-44.12	-22.182	-19.764	-34.033	-22.441	-15.52	-12.889	-12.242	-22.8989	11.0393	3.67978
34.0357	5011.9	-43.966	-22.13	-19.625	-33.87	-22.292	-15.387	-12.732	-12.028	-22.7537	11.0432	3.68107
34.0357	3981.1	-43.894	-22.042	-19.493	-33.748	-22.151	-15.231	-12.585	-11.723	-22.6084	11.0892	3.69639
34.0357	3162.3	-43.69	-21.881	-19.368	-33.607	-21.936	-15.056	-12.42	-11.388	-22.4182	11.1056	3.70185
34.0357	2511.9	-43.431	-21.765	-19.181	-33.399	-21.76	-14.848	-12.197	-11.048	-22.2036	11.1108	3.7036
34.0357	1995.3	-43.046	-21.606	-19.029	-32.961	-21.507	-14.592	-11.987	-10.567	-21.9119	11.0718	3.6906
34.0357	1584.9	-42.796	-21.459	-18.91	-32.561	-21.257	-14.308	-11.705	-9.468	-21.558	11.1806	3.72687
34.0357	1258.9	-42.335	-21.278	-18.456	-32.085	-20.908	-13.913	-11.394	-9.484	-21.2316	11.0796	3.69321
34.0357	1000	-41.937	-21.042	-18.109	-31.449	-20.549	-13.477	-11.021	-8.337	-20.7401	11.1617	3.72058
36.1629	100000	-51.465	-24.866	-22.075	-38.538	-24.228	-16.8	-14.418	-13.801	-25.7739	13.0531	4.35104
36.1629	79433	-51.035	-24.83	-22.055	-38.635	-24.148	-16.743	-14.347	-13.757	-25.6937	12.9691	4.32303
36.1629	63096	-50.79	-24.796	-22.052	-38.494	-24.058	-16.677	-14.294	-13.691	-25.6065	12.9044	4.30148
36.1629	50119	-50.536	-24.749	-22.015	-38.529	-23.982	-16.577	-14.235	-13.637	-25.5325	12.8664	4.2888
36.1629	39811	-50.323	-24.687	-21.946	-38.431	-23.856	-16.541	-14.149	-13.534	-25.4334	12.8266	4.27552
36.1629	31623	-50.135	-24.589	-21.899	-38.367	-23.617	-16.47	-13.888	-13.458	-25.3029	12.8222	4.27407
36.1629	25119	-49.996	-24.535	-21.86	-38.261	-23.544	-16.414	-13.84	-13.36	-25.2262	12.7962	4.26539
36.1629	19953	-49.719	-24.427	-21.765	-38.141	-23.528	-16.321	-13.867	-13.252	-25.1275	12.727	4.24232
36.1629	15849	-49.57	-24.366	-21.68	-38.064	-23.439	-16.235	-13.782	-13.125	-25.0326	12.7161	4.23869
36.1629	12589	-49.405	-24.282	-21.619	-37.9	-23.349	-16.126	-13.701	-13	-24.9227	12.6889	4.22963
36.1629	10000	-49.207	-24.143	-21.566	-37.658	-23.197	-16.019	-13.498	-12.857	-24.7681	12.6602	4.22005
36.1629	7943.3	-49.137	-24.104	-21.448	-37.653	-23.063	-15.897	-13.398	-12.682	-24.6727	12.6954	4.2318
36.1629	6309.6	-48.95	-24.009	-21.377	-37.501	-22.888	-15.764	-13.254	-12.498	-24.5301	12.6844	4.22812
36.1629	5011.9	-48.752	-23.938	-21.253	-37.312	-22.746	-15.617	-13.086	-12.275	-24.3724	12.6759	4.2253
36.1629	3981.1	-48.535	-23.795	-21.097	-37.214	-22.575	-15.49	-12.904	-11.978	-24.1985	12.6876	4.22921
36.1629	3162.3	-48.315	-23.675	-20.978	-37.012	-22.019	-15.293	-12.731	-11.658	-23.9601	12.6988	4.23292
36.1629	2511.9	-48.049	-23.564	-20.836	-36.773	-21.755	-15.08	-12.513	-11.285	-23.7319	12.7018	4.23395
36.1629	1995.3	-47.798	-23.392	-20.67	-36.369	-21.602	-14.836	-12.295	-10.774	-23.467	12.7065	4.2355
36.1629	1584.9	-47.434	-23.209	-20.556	-35.971	-21.414	-14.527	-12.016	-9.661	-23.0985	12.7844	4.26148
36.1629	1258.9	-46.904	-22.99	-20.11	-35.444	-21.116	-14.139	-11.689	-9.635	-22.7534	12.6646	4.22154
36.1629	1000	-46.49	-22.728	-19.722	-34.785	-20.788	-13.653	-11.273	-8.461	-22.2375	12.7503	4.25011
38.2902	100000	-57.815	-26.771	-24.587	-43.462	-24.757	-17.221	-14.748	-14.396	-27.9696	15.2529	5.08429
38.2902	79433	-57.395	-26.739	-24.544	-43.505	-24.696	-17.15	-14.674	-14.359	-27.8827	15.1667	5.05555
38.2902	63096	-57.114	-26.701	-24.55	-43.424	-24.604	-17.093	-14.627	-14.294	-27.8009	15.0996	5.0332
38.2902	50119	-56.907	-26.636	-24.514	-43.387	-24.524	-17.027	-14.568	-14.224	-27.7234	15.064	5.02132
38.2902	39811	-56.693	-26.559	-24.453	-43.329	-24.44	-16.959	-14.492	-14.154	-27.6349	15.0267	5.0089
38.2902	31623	-56.49	-26.486	-24.408	-43.255	-24.336	-16.898	-14.426	-14.059	-27.5447	14.9915	4.99717
38.2902	25119	-56.303	-26.431	-24.363	-43.164	-24.23	-16.821	-14.338	-13.967	-27.4521	14.9621	4.98737
38.2902	19953	-56.12	-26.331	-24.271	-43.083	-24.133	-16.75	-14.256	-13.851	-27.3494	14.9387	4.97955
38.2902	15849	-56.029	-26.254	-24.224	-42.999	-24.004	-16.645	-14.145	-13.731	-27.2539	14.9471	4.98238
38.2902	12589	-55.816	-26.183	-24.136	-42.864	-23.882	-16.545	-14.035	-13.608	-27.1336	14.9151	4.9717
38.2902	10000	-55.573	-26.072	-24.07	-42.697	-23.731	-16.433	-13.818	-13.457	-26.9814	14.889	4.96301
38.2902	7943.3	-55.563	-26.02	-23.965	-42.651	-23.587	-16.316	-13.696	-13.255	-26.8816	14.9407	4.98024
38.2902	6309.6	-55.346	-25.934	-23.901	-42.521	-23.445	-16.185	-13.546	-13.067	-26.7431	14.9253	4.9751
38.2902	5011.9	-55.097	-25.86	-23.786	-42.317	-23.282	-16.052	-13.374	-12.829	-26.5746	14.9016	4.9672
38.2902	3981.1	-55.008	-25.73	-23.658	-42.154	-23.126	-17.012	-13.201	-12.531	-26.5525	14.8315	4.94382
38.2902	3162.3	-54.698	-25.597	-23.54	-41.998	-22.915	-16.807	-13.013	-12.191	-26.3449	14.8235	4.94117
38.2902	2511.9	-54.378	-25.483	-23.357	-41.685	-22.716	-16.56	-12.796	-11.807	-26.0978	14.8044	4.9348
38.2902	1995.3	-54.095	-25.312	-23.214	-41.328	-22.456	-16.304	-12.558	-11.28	-25.8184	14.814	4.93801
38.2902	1584.9	-53.39	-25.14	-23.069	-40.936	-22.183	-15.937	-12.286	-10.144	-25.3856	14.8079	4.93598
38.2902	1258.9	-52.656	-24.902	-22.665	-40.368	-21.805	-15.517	-11.952	-10.082	-24.9934	14.6357	4.87856
38.2902	1000	-52.65	-24.639	-22.27	-39.702	-21.357	-15.015	-11.541	-8.86	-24.5043	14.8368	4.94558
40.4174	100000	-64.592	-28.866	-26.554	-47.906	-25.192	-17.328	-14.996	-14.593	-30.0034	17.6335	5.87784
40.4174	79433	-64.264	-28.821	-26.556	-47.955	-25.109	-17.279	-14.901	-14.54	-29.9281	17.5758	5.85859
40.4174	63096	-64.052	-28.773	-26.535	-47.896	-25.027	-17.217	-14.857	-14.472	-29.8536	17.5325	5.84415
40.4174	50119	-63.775	-28.724	-26.494	-47.858	-24.937	-17.142	-14.787	-14.416	-29.7666	17.4782	5.82605
40.4174	39811	-63.623	-28.668	-26.41	-47.768	-24.848	-17.074	-14.734	-14.332	-29.6821	17.4529	5.81763
40.4174	31623	-63.386	-28.596	-26.333	-47.738	-24.742	-16.992	-14.663	-14.23	-29.585	17.4195	5.8065
40.4174	25119	-63.248	-28.523	-26.299	-47.646	-24.642	-16.908	-14.569	-14.143	-29.4972	17.4042	5.80139
40.4174	19953	-63.104	-28.43	-26.21	-47.524	-24.528	-16.805	-14.474	-14.025	-29.3875	17.3909	5.79696
40.4174	15849	-62.95	-28.348	-26.165	-47.459	-24.404	-16.699	-14.369	-13.893	-29.2859	17.3858	5.79528
40.4174	12589	-62.708	-28.259	-26.098	-47.3	-24.275	-16.582	-14.26	-13.759	-29.1551	17.3452	5.78172
40.4174	10000	-62.528	-28.162	-26.005	-47.128	-24.111	-16.468	-14.033	-13.616	-29.0064	17.3372	5.77907
40.4174	7943.3	-62.449	-28.109	-25.919	-47.082	-23.974	-16.344	-13.899	-13.412	-28.8985	17.3718	5.7906
40.4174	6309.6	-62.266	-28.006	-25.84	-46.955	-23.832	-16.221	-13.755	-13.209	-28.7605	17.367	5.78902
40.4174	5011.9	-62.003	-27.938	-25.751	-46.8	-23.645	-16.083	-13.585	-12.964	-28.5961	17.3482	5.78273
40.4174	3981.1	-61.877	-27.805	-25.598	-46.597	-23.478	-15.923	-13.393	-12.665	-28.417	17.373	5.791
40.4174	3162.3	-61.69	-27.674	-25.477	-46.367	-23.258	-15.741	-13.216	-12.328	-28.2189	17.3839	5.79463
40.4174	2511.9	-61.346	-27.536	-25.298	-46.079	-23.065	-15.527	-12.985	-11.935	-27.9714	17.3608	5.78693
40.4174	1995.3	-61.097	-27.37	-25.121	-45.703	-22.773	-15.255	-12.732	-11.396	-27.6809	17.3832	5.79441
40.4174	1584.9	-60.653	-27.174	-25.013	-45.284	-22.474	-14.946	-12.44	-10.244	-27.2785	17.4386	5.81286
40.4174	1258.9	-60.116	-26.939	-24.579	-44.697	-22.06	-14.538	-12.102	-10.173	-26.9005	17.3223	5.77411
40.4174	1000	-59.771	-26.673	-24.17	-44.008	-21.601	-14.037	-11.66	-8.935	-26.3569	17.4309	5.81032
42.5446	100000	-75.462	-31.261	-28.816	-52.173	-25.355	-17.577	-15.088	-14.842	-32.5717	21.1679	7.05596
42.5446	79433	-75.081	-31.241	-28.815	-52.241	-25.275	-17.528	-14.989	-14.787	-32.4946	21.0942	7.0314
42.5446	63096	-74.873	-31.206	-28.76	-52.173	-25.201	-17.454	-14.946	-14.717	-32.4163	21.0514	7.01714
42.5446	50119	-74.644	-31.142	-28.712	-52.109	-25.105	-17.377	-14.888	-14.653	-32.3288	21.0057	7.0019
42.5446	39811	-74.403	-31.089	-28.656	-52.046	-25.031	-17.318	-14.82	-14.566	-32.2411	20.9579	6.98596
42.5446	31623	-74.229	-30.992	-28.579	-51.964	-24.92	-17.237	-14.751	-14.475	-32.1434	20.9323	6.97744
42.5446	25119	-74.026	-30.956	-28.501	-51.895	-24.819	-17.144	-14.667	-14.371	-32.0474	20.9038	6.96795
42.5446	19953	-73.839	-30.845	-28.391	-51.781	-24.714	-17.047	-14.568	-14.242	-31.9284	20.8806	6.96021
42.5446	15849	-73.694	-30.767	-28.304	-51.686	-24.581	-16.93	-14.458	-14.11	-31.8162	20.8764	6.95879
42.5446	12589	-73.488	-30.69	-28.196	-51.571	-24.45	-16.817	-14.337	-13.969	-31.6898	20.8543	6.95144
42.5446	10000	-73.289	-30.595	-28.258	-51.391	-24.276	-16.693	-14.11	-13.804	-31.552	20.8405	6.94682
42.5446	7943.3	-73.255	-30.528	-28.199	-51.336	-24.129	-16.571	-13.985	-13.585	-31.4485	20.8864	6.96214
42.5446	6309.6	-72.999	-30.439	-28.089	-51.185	-23.988	-16.437	-13.837	-13.394	-31.296	20.8574	6.95248
42.5446	5011.9	-72.802	-30.347	-27.959	-50.972	-23.799	-16.298	-13.664	-13.129	-31.1212	20.8524	6.9508
42.5446	3981.1	-72.627	-30.213	-27.843	-50.831	-23.629	-16.126	-13.473	-12.811	-30.9441	20.8746	6.9582
42.5446	3162.3	-72.382	-30.077	-27.714	-50.583	-23.418	-15.932	-13.283	-12.452	-30.7301	20.872	6.95733
42.5446	2511.9	-72.085	-29.965	-27.528	-50.294	-23.219	-15.708	-13.05	-12.018	-30.4834	20.8674	6.9558
42.5446	1995.3	-71.778	-29.778	-27.357	-49.862	-22.921	-15.449	-12.792	-11.482	-30.1774	20.8654	6.95514
42.5446	1584.9	-71.441	-29.571	-27.24	-49.448	-22.621	-15.109	-12.494	-10.29	-29.7768	20.9561	6.98538
42.5446	1258.9	-70.918	-29.358	-26.797	-48.864	-22.215	-14.692	-12.145	-10.163	-29.394	20.857	6.95235
42.5446	1000	-70.401	-29.054	-26.364	-48.141	-21.733	-14.172	-11.695	-8.877	-28.8046	20.9221	6.97404
44.6719	100000	-100.414	-33.857	-31.283	-56.851	-26.228	-18.193	-15.716	-15.41	-37.244	28.8997	9.63324
44.6719	79433	-100.079	-33.79	-31.273	-56.882	-26.129	-18.123	-15.626	-15.373	-37.1594	28.8252	9.6084
44.6719	63096	-99.854	-33.769	-31.239	-56.789	-26.055	-18.06	-15.583	-15.28	-37.0786	28.7719	9.59065
44.6719	50119	-99.731	-33.705	-31.205	-56.741	-25.975	-17.977	-15.522	-15.222	-37.0097	28.756	9.58532
44.6719	39811	-99.531	-33.627	-31.139	-56.662	-25.86	-17.913	-15.444	-15.12	-36.912	28.7208	9.5736
44.6719	31623	-99.327	-33.551	-31.088	-56.58	-25.76	-17.809	-15.382	-15.025	-36.8153	28.6842	9.56139
44.6719	25119	-99.146	-33.513	-31.043	-56.514	-25.656	-17.722	-15.29	-14.905	-36.7236	28.6601	9.55336
44.6719	19953	-98.925	-33.406	-30.964	-56.382	-25.533	-17.629	-15.199	-14.783	-36.6026	28.6208	9.54027
44.6719	15849	-98.753	-33.318	-30.886	-56.318	-25.41	-17.513	-15.082	-14.634	-36.4892	28.6111	9.53704
44.6719	12589	-98.624	-33.238	-30.822	-56.162	-25.273	-17.388	-14.973	-14.484	-36.3705	28.6061	9.53537
44.6719	10000	-98.398	-33.138	-30.748	-55.997	-25.105	-17.256	-14.751	-14.327	-36.215	28.5859	9.52863
44.6719	7943.3	-98.394	-33.088	-30.643	-55.937	-24.953	-17.131	-14.608	-14.103	-36.1071	28.6425	9.5475
44.6719	6309.6	-98.124	-32.995	-30.566	-55.753	-24.797	-16.99	-14.456	-13.882	-35.9454	28.6066	9.53552
44.6719	5011.9	-97.927	-32.893	-30.431	-55.61	-24.607	-16.835	-14.285	-13.615	-35.7754	28.6094	9.53648
44.6719	3981.1	-97.762	-32.78	-30.334	-55.411	-24.45	-16.672	-14.1	-13.276	-35.5981	28.6244	9.54145
44.6719	3162.3	-97.529	-32.619	-30.181	-55.207	-24.215	-16.474	-13.911	-12.901	-35.3796	28.6321	9.54403
44.6719	2511.9	-97.238	-32.507	-30.003	-54.903	-24.001	-16.239	-13.674	-12.445	-35.1262	28.6287	9.54291
44.6719	1995.3	-96.921	-32.334	-29.83	-54.497	-23.711	-15.957	-13.406	-11.872	-34.816	28.6336	9.54454
44.6719	1584.9	-96.586	-32.135	-29.674	-54.02	-23.405	-15.604	-13.119	-10.64	-34.3979	28.7131	9.57104
44.6719	1258.9	-95.995	-31.875	-29.255	-53.413	-22.972	-15.166	-12.757	-10.489	-33.9903	28.6048	9.53493
44.6719	1000	-95.526	-31.59	-28.815	-52.678	-22.479	-14.645	-12.307	-9.142	-33.3978	28.6854	9.5618
46.7991	100000	-121.785	-36.14	-33.442	-60.674	-26.962	-18.54	-16.226	-15.874	-41.2054	35.7377	11.9126
46.7991	79433	-121.495	-36.089	-33.437	-60.679	-26.875	-18.49	-16.146	-15.838	-41.1311	35.667	11.889
46.7991	63096	-121.267	-36.069	-33.4	-60.606	-26.79	-18.411	-16.087	-15.741	-41.0464	35.6172	11.8724
46.7991	50119	-121.063	-36.031	-33.352	-60.568	-26.678	-18.332	-16.017	-15.67	-40.9639	35.5786	11.8595
46.7991	39811	-120.997	-35.988	-33.292	-60.456	-26.592	-18.271	-15.945	-15.576	-40.8896	35.5785	11.8595
46.7991	31623	-120.703	-35.926	-33.233	-60.385	-26.463	-18.183	-15.868	-15.469	-40.7787	35.5154	11.8385
46.7991	25119	-120.489	-35.841	-33.171	-60.35	-26.359	-18.089	-15.773	-15.354	-40.6782	35.4832	11.8277
46.7991	19953	-120.254	-35.747	-33.095	-60.179	-26.246	-17.989	-15.675	-15.232	-40.5521	35.4361	11.812
46.7991	15849	-120.153	-35.674	-33.01	-60.131	-26.11	-17.869	-15.569	-15.098	-40.4517	35.4469	11.8156
46.7991	12589	-120.011	-35.57	-32.947	-60.02	-25.981	-17.747	-15.455	-14.924	-40.3319	35.4442	11.8147
46.7991	10000	-120.069	-35.481	-32.888	-59.88	-25.818	-17.612	-15.099	-14.775	-40.2027	35.5279	11.8426
46.7991	7943.3	-119.939	-35.43	-32.738	-59.765	-25.663	-17.479	-14.966	-14.54	-40.065	35.541	11.847
46.7991	6309.6	-119.772	-35.304	-32.649	-59.634	-25.499	-17.34	-14.802	-14.316	-39.9145	35.5437	11.8479
46.7991	5011.9	-119.581	-35.213	-32.534	-59.48	-25.314	-17.185	-14.624	-14.04	-39.7464	35.5464	11.8488
46.7991	3981.1	-119.354	-35.097	-32.423	-59.299	-25.125	-17.015	-14.439	-13.689	-39.5551	35.5459	11.8486
46.7991	3162.3	-119.053	-34.96	-32.287	-59.036	-24.893	-16.804	-14.227	-13.305	-39.3206	35.5288	11.8429
46.7991	2511.9	-118.772	-34.834	-32.073	-58.732	-24.677	-16.559	-13.998	-12.844	-39.0611	35.5291	11.843
46.7991	1995.3	-118.435	-34.637	-31.904	-58.218	-24.367	-16.25	-13.735	-12.229	-38.7219	35.5261	11.842
46.7991	1584.9	-118.106	-34.46	-31.759	-57.68	-24.041	-15.885	-13.431	-10.999	-38.2951	35.6003	11.8668
46.7991	1258.9	-117.478	-34.21	-31.294	-57.045	-23.572	-15.409	-13.078	-10.823	-37.8636	35.4902	11.8301
46.7991	1000	-116.946	-33.907	-30.848	-56.369	-23.048	-14.86	-12.619	-9.445	-37.2553	35.5607	11.8536
48.9263	100000	-145.668	-38.648	-35.706	-65.703	-25.218	-17.528	-14.793	-13.302	-44.5708	44.3222	14.7741
48.9263	79433	-145.399	-39.018	-35.667	-65.704	-25.12	-17.456	-14.704	-13.231	-44.5374	44.257	14.7523
48.9263	63096	-145.169	-38.917	-35.595	-65.572	-25.03	-17.401	-14.646	-13.136	-44.4333	44.2026	14.7342
48.9263	50119	-144.995	-38.766	-35.569	-65.532	-24.932	-17.318	-14.604	-13.066	-44.3478	44.1712	14.7237
48.9263	39811	-144.808	-38.736	-35.487	-65.439	-24.837	-17.271	-14.539	-12.968	-44.2606	44.1331	14.711
48.9263	31623	-144.608	-38.677	-35.391	-65.312	-24.71	-17.224	-14.497	-12.851	-44.1587	44.0911	14.697
48.9263	25119	-144.466	-38.58	-35.333	-65.223	-24.602	-17.161	-14.424	-12.714	-44.0629	44.0754	14.6918
48.9263	19953	-144.222	-38.469	-35.22	-65.106	-24.474	-17.115	-14.361	-12.581	-43.9435	44.0248	14.6749
48.9263	15849	-144.077	-38.374	-35.131	-64.984	-24.348	-17.043	-14.295	-12.414	-43.8332	44.011	14.6703
48.9263	12589	-143.899	-38.289	-35.04	-64.794	-24.204	-16.955	-14.206	-12.237	-43.703	43.9875	14.6625
48.9263	10000	-143.59	-38.177	-34.961	-64.654	-24.039	-16.839	-13.98	-12.05	-43.5362	43.9428	14.6476
48.9263	7943.3	-143.59	-38.097	-34.827	-64.557	-23.863	-16.728	-13.854	-11.817	-43.4166	43.9981	14.666
48.9263	6309.6	-143.285	-37.989	-34.722	-64.359	-23.725	-16.584	-13.697	-11.564	-43.2406	43.9524	14.6508
48.9263	5011.9	-143.078	-37.892	-34.586	-64.146	-23.5	-16.419	-13.501	-11.249	-43.0464	43.9557	14.6519
48.9263	3981.1	-142.891	-37.732	-34.437	-63.945	-23.318	-16.213	-13.282	-10.892	-42.8388	43.9753	14.6584
48.9263	3162.3	-142.646	-37.58	-34.283	-63.684	-23.069	-15.956	-13.039	-10.452	-42.5886	43.9916	14.6639
48.9263	2511.9	-142.259	-37.443	-34.082	-63.358	-22.805	-15.671	-12.755	-9.957	-42.2913	43.9716	14.6572
48.9263	1995.3	-141.87	-37.257	-33.871	-62.892	-22.46	-15.313	-12.424	-9.286	-41.9216	43.9772	14.6591
48.9263	1584.9	-141.506	-37.02	-33.699	-62.32	-22.108	-14.859	-12.045	-7.989	-41.4433	44.0648	14.6883
48.9263	1258.9	-140.85	-36.744	-33.199	-61.702	-21.603	-14.322	-11.628	-7.716	-40.9705	43.9741	14.658
48.9263	1000	-140.265	-36.431	-32.726	-60.861	-20.995	-13.674	-11.084	-6.244	-40.285	44.0505	14.6835
51.0536	100000	-146.73	-34.087	-31.626	-62.628	-24.146	-15.242	-12.766	-12.97	-42.5244	45.1886	15.0629
51.0536	79433	-146.569	-34.083	-31.616	-62.661	-24.044	-15.169	-12.682	-12.91	-42.4668	45.1638	15.0546
51.0536	63096	-146.451	-34.043	-31.561	-62.62	-23.971	-15.101	-12.617	-12.825	-42.3986	45.1495	15.0498
51.0536	50119	-146.301	-33.991	-31.518	-62.567	-23.856	-15.012	-12.553	-12.753	-42.3189	45.1268	15.0423
51.0536	39811	-146.122	-33.936	-31.451	-62.503	-23.77	-14.948	-12.467	-12.658	-42.2319	45.095	15.0317
51.0536	31623	-145.96	-33.866	-31.4	-62.42	-23.657	-14.871	-12.388	-12.553	-42.1394	45.0705	15.0235
51.0536	25119	-145.803	-33.806	-31.344	-62.311	-23.55	-14.778	-12.286	-12.431	-42.0386	45.0507	15.0169
51.0536	19953	-145.643	-33.707	-31.251	-62.195	-23.428	-14.64	-12.189	-12.302	-41.9194	45.0367	15.0122
51.0536	15849	-145.444	-33.64	-31.179	-62.117	-23.293	-14.521	-12.081	-12.15	-41.8031	45.0131	15.0044
51.0536	12589	-145.353	-33.564	-31.119	-61.969	-23.143	-14.378	-11.969	-11.989	-41.6855	45.0245	15.0082
51.0536	10000	-145.078	-33.453	-31.069	-61.832	-22.983	-14.292	-11.69	-11.801	-41.5247	44.9907	14.9969
51.0536	7943.3	-145.023	-33.375	-30.98	-61.753	-22.816	-14.176	-11.548	-11.563	-41.4043	45.0283	15.0094
51.0536	6309.6	-144.824	-33.303	-30.899	-61.624	-22.643	-14.034	-11.388	-11.326	-41.2551	45.0192	15.0064
51.0536	5011.9	-144.665	-33.227	-30.79	-61.43	-22.435	-13.885	-11.203	-11.03	-41.0831	45.0307	15.0102
51.0536	3981.1	-144.525	-33.099	-30.657	-61.257	-22.249	-13.693	-11.01	-10.669	-40.8949	45.0614	15.0205
51.0536	3162.3	-144.247	-32.966	-30.554	-61.062	-22.007	-13.478	-10.794	-10.257	-40.6706	45.057	15.019
51.0536	2511.9	-143.917	-32.823	-30.376	-60.773	-21.754	-13.228	-10.533	-9.765	-40.3961	45.048	15.016
51.0536	1995.3	-143.609	-32.672	-30.241	-60.33	-21.43	-12.913	-10.252	-9.142	-40.0736	45.0599	15.02
51.0536	1584.9	-143.296	-32.488	-30.13	-59.928	-21.089	-12.513	-9.915	-7.84	-39.6499	45.1546	15.0515
51.0536	1258.9	-142.638	-32.266	-29.726	-59.354	-20.589	-12.011	-9.533	-7.594	-39.2139	45.0525	15.0175
51.0536	1000	-142.126	-32.004	-29.318	-58.632	-20.013	-11.42	-9.04	-6.121	-38.5843	45.1371	15.0457
53.1808	100000	-155.627	-35.901	-33.156	-65.028	-25.089	-15.681	-13.299	-13.349	-44.6412	47.9945	15.9982
53.1808	79433	-155.469	-35.869	-33.141	-65.082	-24.995	-15.61	-13.19	-13.275	-44.5789	47.9756	15.9919
53.1808	63096	-155.285	-35.821	-33.081	-64.932	-24.894	-15.531	-13.127	-13.18	-44.4814	47.9364	15.9788
53.1808	50119	-155.142	-35.758	-33.049	-64.93	-24.785	-15.433	-13.056	-13.089	-44.4053	47.9218	15.9739
53.1808	39811	-154.998	-35.675	-32.971	-64.848	-24.687	-15.36	-12.985	-12.981	-44.3131	47.9027	15.9676
53.1808	31623	-154.751	-35.593	-32.895	-64.793	-24.561	-15.25	-12.893	-12.865	-44.2001	47.8588	15.9529
53.1808	25119	-154.652	-35.524	-32.85	-64.675	-24.442	-15.146	-12.785	-12.709	-44.0979	47.8629	15.9543
53.1808	19953	-154.427	-35.438	-32.75	-64.541	-24.299	-15.017	-12.663	-12.544	-43.9599	47.8324	15.9441
53.1808	15849	-154.304	-35.355	-32.679	-64.451	-24.165	-14.891	-12.53	-12.373	-43.8435	47.838	15.946
53.1808	12589	-154.129	-35.255	-32.574	-64.279	-24.007	-14.731	-12.4	-12.16	-43.6919	47.831	15.9437
53.1808	10000	-153.886	-35.162	-32.496	-64.092	-23.803	-14.593	-12.152	-11.95	-43.5167	47.8112	15.9371
53.1808	7943.3	-153.811	-35.072	-32.356	-63.969	-23.619	-14.432	-11.985	-11.647	-43.3614	47.8548	15.9516
53.1808	6309.6	-153.557	-34.972	-32.188	-63.811	-23.433	-14.252	-11.794	-11.361	-43.171	47.8408	15.9469
53.1808	5011.9	-153.296	-34.867	-32.073	-63.551	-23.186	-14.056	-11.59	-10.982	-42.9501	47.8318	15.9439
53.1808	3981.1	-153.1	-34.74	-31.873	-63.355	-22.969	-13.844	-11.352	-10.58	-42.7266	47.8565	15.9522
53.1808	3162.3	-152.815	-34.577	-31.796	-63.04	-22.68	-13.586	-11.123	-10.101	-42.4647	47.8565	15.9522
53.1808	2511.9	-152.459	-34.447	-31.632	-62.696	-22.383	-13.287	-10.825	-9.545	-42.1593	47.8514	15.9505
53.1808	1995.3	-152.093	-34.264	-31.472	-62.184	-22.015	-12.931	-10.507	-8.809	-41.7844	47.8629	15.9543
53.1808	1584.9	-151.642	-33.997	-31.305	-61.661	-21.578	-12.472	-10.141	-7.399	-41.2744	47.9335	15.9778
53.1808	1258.9	-151.001	-33.756	-30.843	-60.968	-21.038	-11.907	-9.701	-7.012	-40.7782	47.8597	15.9532
53.1808	1000	-150.382	-33.449	-30.355	-60.107	-20.344	-11.21	-9.155	-5.388	-40.0488	47.942	15.9807
55.308	100000	-163.313	-37.949	-35.043	-68.067	-25.817	-15.994	-13.484	-14.431	-46.7622	50.4142	16.8047
55.308	79433	-163.136	-37.9	-35.033	-68.124	-25.716	-15.921	-13.375	-14.352	-46.6946	50.3906	16.7969
55.308	63096	-162.988	-37.881	-34.996	-68.035	-25.625	-15.843	-13.308	-14.267	-46.6179	50.3644	16.7881
55.308	50119	-162.79	-37.818	-34.951	-67.979	-25.52	-15.75	-13.236	-14.179	-46.5279	50.328	16.776
55.308	39811	-162.664	-37.722	-34.879	-67.904	-25.396	-15.674	-13.131	-14.09	-46.4325	50.3187	16.7729
55.308	31623	-162.434	-37.644	-34.823	-67.815	-25.252	-15.575	-13.057	-13.993	-46.3241	50.2743	16.7581
55.308	25119	-162.283	-37.587	-34.757	-67.679	-25.121	-15.473	-12.936	-13.883	-46.2149	50.258	16.7527
55.308	19953	-162.109	-37.481	-34.668	-67.565	-24.961	-15.36	-12.821	-13.759	-46.0905	50.2409	16.747
55.308	15849	-161.931	-37.387	-34.579	-67.432	-24.796	-15.225	-12.683	-13.622	-45.9569	50.2266	16.7422
55.308	12589	-161.717	-37.295	-34.492	-67.269	-24.613	-15.083	-12.543	-13.451	-45.8079	50.2036	16.7345
55.308	10000	-161.479	-37.192	-34.405	-67.086	-24.342	-14.926	-12.283	-13.235	-45.6185	50.1938	16.7313
55.308	7943.3	-161.341	-37.092	-34.285	-66.954	-24.137	-14.759	-12.112	-12.962	-45.4553	50.2149	16.7383
55.308	6309.6	-161.128	-36.99	-34.188	-66.725	-23.917	-14.567	-11.922	-12.683	-45.265	50.2101	16.7367
55.308	5011.9	-160.873	-36.872	-34.049	-66.469	-23.665	-14.36	-11.701	-12.331	-45.04	50.2046	16.7349
55.308	3981.1	-160.64	-36.711	-33.885	-66.214	-23.44	-14.124	-11.472	-11.86	-44.7933	50.2211	16.7404
55.308	3162.3	-160.293	-36.573	-33.733	-65.906	-23.136	-13.854	-11.218	-11.345	-44.5072	50.2103	16.7368
55.308	2511.9	-159.89	-36.397	-33.516	-65.527	-22.835	-13.534	-10.914	-10.734	-44.1684	50.198	16.7327
55.308	1995.3	-159.436	-36.2	-33.298	-64.953	-22.442	-13.142	-10.579	-9.955	-43.7506	50.1887	16.7296
55.308	1584.9	-158.989	-35.963	-33.112	-64.368	-21.995	-12.67	-10.198	-8.484	-43.2224	50.2641	16.7547
55.308	1258.9	-158.393	-35.681	-32.615	-63.589	-21.401	-12.068	-9.751	-8.067	-42.6956	50.2128	16.7376
55.308	1000	-157.736	-35.36	-32.101	-62.695	-20.704	-11.352	-9.167	-6.405	-41.94	50.2891	16.763
57.4353	100000	-169.206	-39.837	-36.841	-71.373	-26.626	-16.445	-13.977	-14.2	-48.5631	52.3428	17.4476
57.4353	79433	-168.996	-39.808	-36.837	-71.418	-26.506	-16.368	-13.884	-14.127	-48.493	52.3069	17.4356
57.4353	63096	-168.813	-39.782	-36.79	-71.315	-26.411	-16.279	-13.82	-14.039	-48.4061	52.2701	17.4234
57.4353	50119	-168.711	-39.725	-36.744	-71.275	-26.302	-16.195	-13.73	-13.938	-48.3275	52.2688	17.4229
57.4353	39811	-168.57	-39.638	-36.676	-71.164	-26.186	-16.122	-13.632	-13.822	-48.2263	52.2532	17.4177
57.4353	31623	-168.334	-39.528	-36.61	-71.087	-26.064	-16.024	-13.527	-13.697	-48.1089	52.2131	17.4044
57.4353	25119	-168.157	-39.49	-36.544	-70.982	-25.936	-15.926	-13.393	-13.547	-47.9969	52.1944	17.3981
57.4353	19953	-167.929	-39.387	-36.45	-70.845	-25.792	-15.806	-13.264	-13.382	-47.8569	52.1631	17.3877
57.4353	15849	-167.764	-39.298	-36.385	-70.744	-25.632	-15.677	-13.111	-13.195	-47.7257	52.1597	17.3866
57.4353	12589	-167.588	-39.192	-36.29	-70.548	-25.46	-15.516	-12.949	-12.992	-47.5669	52.154	17.3847
57.4353	10000	-167.287	-39.103	-36.192	-70.322	-25.244	-15.353	-12.668	-12.744	-47.3641	52.1235	17.3745
57.4353	7943.3	-167.164	-39.035	-36.058	-70.193	-25.052	-15.198	-12.487	-12.452	-47.2049	52.1508	17.3836
57.4353	6309.6	-166.983	-38.91	-35.953	-69.985	-24.817	-14.993	-12.292	-12.132	-47.0081	52.1655	17.3885
57.4353	5011.9	-166.728	-38.777	-35.798	-69.715	-24.564	-14.78	-12.067	-11.767	-46.7745	52.1627	17.3876
57.4353	3981.1	-166.451	-38.635	-35.639	-69.437	-24.328	-14.525	-11.818	-11.318	-46.5189	52.1656	17.3885
57.4353	3162.3	-166.141	-38.449	-35.473	-69.071	-23.998	-14.247	-11.575	-10.804	-46.2198	52.167	17.389
57.4353	2511.9	-165.767	-38.336	-35.254	-68.624	-23.679	-13.914	-11.277	-10.2	-45.8814	52.1607	17.3869
57.4353	1995.3	-165.297	-38.083	-35.017	-68.097	-23.255	-13.528	-10.93	-9.443	-45.4563	52.1524	17.3841
57.4353	1584.9	-164.846	-37.85	-34.848	-67.472	-22.797	-13.025	-10.556	-8.002	-44.9245	52.2259	17.4086
57.4353	1258.9	-164.178	-37.549	-34.319	-66.671	-22.181	-12.412	-10.11	-7.596	-44.377	52.1517	17.3839
57.4353	1000	-163.495	-37.221	-33.776	-65.775	-21.467	-11.69	-9.551	-5.952	-43.6159	52.2201	17.4067
59.5625	100000	-174.451	-41.847	-38.836	-74.885	-26.888	-16.632	-14.114	-14.363	-50.252	54.1206	18.0402
59.5625	79433	-174.341	-41.838	-38.815	-74.919	-26.779	-16.564	-14.022	-14.29	-50.196	54.1161	18.0387
59.5625	63096	-174.201	-41.772	-38.76	-74.808	-26.683	-16.476	-13.953	-14.198	-50.1064	54.0951	18.0317
59.5625	50119	-174.059	-41.729	-38.722	-74.771	-26.573	-16.377	-13.873	-14.094	-50.0248	54.0814	18.0271
59.5625	39811	-173.878	-41.638	-38.663	-74.668	-26.483	-16.296	-13.767	-13.992	-49.9231	54.0517	18.0172
59.5625	31623	-173.672	-41.563	-38.579	-74.571	-26.334	-16.195	-13.67	-13.861	-49.8056	54.0219	18.0073
59.5625	25119	-173.527	-41.491	-38.528	-74.455	-26.208	-16.067	-13.528	-13.711	-49.6894	54.0169	18.0056
59.5625	19953	-173.281	-41.387	-38.415	-74.314	-26.071	-15.943	-13.389	-13.537	-49.5421	53.9821	17.994
59.5625	15849	-173.083	-41.311	-38.333	-74.19	-25.912	-15.788	-13.246	-13.339	-49.4002	53.9694	17.9898
59.5625	12589	-172.935	-41.198	-38.249	-73.993	-25.734	-15.612	-13.076	-13.13	-49.2409	53.9759	17.992
59.5625	10000	-172.622	-41.09	-38.127	-73.788	-25.509	-15.439	-12.781	-12.872	-49.0285	53.9482	17.9827
59.5625	7943.3	-172.465	-40.99	-38.007	-73.667	-25.301	-15.256	-12.595	-12.549	-48.8538	53.9725	17.9908
59.5625	6309.6	-172.29	-40.872	-37.907	-73.398	-25.075	-15.059	-12.382	-12.221	-48.6505	53.9865	17.9955
59.5625	5011.9	-171.989	-40.755	-37.743	-73.112	-24.818	-14.829	-12.147	-11.829	-48.4028	53.9733	17.9911
59.5625	3981.1	-171.751	-40.606	-37.58	-72.829	-24.551	-14.578	-11.887	-11.344	-48.1408	53.9955	17.9985
59.5625	3162.3	-171.449	-40.44	-37.399	-72.465	-24.222	-14.286	-11.631	-10.798	-47.8362	54.0056	18.0019
59.5625	2511.9	-170.992	-40.276	-37.157	-72.027	-23.874	-13.933	-11.33	-10.16	-47.4686	53.9821	17.994
59.5625	1995.3	-170.584	-40.027	-36.935	-71.456	-23.451	-13.532	-10.982	-9.351	-47.0398	53.9979	17.9993
59.5625	1584.9	-170.101	-39.811	-36.729	-70.813	-22.971	-13.019	-10.592	-7.878	-46.4892	54.069	18.023
59.5625	1258.9	-169.381	-39.527	-36.22	-69.992	-22.339	-12.41	-10.145	-7.431	-45.9306	53.9805	17.9935
59.5625	1000	-168.714	-39.169	-35.702	-69.06	-21.581	-11.661	-9.573	-5.727	-45.1484	54.0657	18.0219
61.6897	100000	-180.071	-44.192	-41.1	-78.542	-27.795	-17.101	-14.728	-14.799	-52.291	55.886	18.6287
61.6897	79433	-179.877	-44.177	-41.093	-78.552	-27.693	-17.046	-14.616	-14.747	-52.2251	55.8509	18.617
61.6897	63096	-179.748	-44.116	-41.058	-78.465	-27.594	-16.955	-14.561	-14.64	-52.1421	55.8351	18.6117
61.6897	50119	-179.548	-44.047	-41.016	-78.436	-27.494	-16.856	-14.478	-14.545	-52.0525	55.8028	18.6009
61.6897	39811	-179.398	-43.972	-40.951	-78.335	-27.375	-16.771	-14.386	-14.427	-51.9519	55.7857	18.5952
61.6897	31623	-179.215	-43.899	-40.876	-78.224	-27.237	-16.663	-14.303	-14.295	-51.839	55.7612	18.5871
61.6897	25119	-179.06	-43.837	-40.823	-78.109	-27.11	-16.532	-14.181	-14.147	-51.7249	55.7514	18.5838
61.6897	19953	-178.846	-43.709	-40.716	-77.938	-26.971	-16.409	-14.065	-13.963	-51.5771	55.7243	18.5748
61.6897	15849	-178.66	-43.628	-40.644	-77.816	-26.786	-16.255	-13.924	-13.76	-51.4341	55.7177	18.5726
61.6897	12589	-178.504	-43.51	-40.533	-77.648	-26.603	-16.086	-13.773	-13.534	-51.2739	55.7241	18.5747
61.6897	10000	-178.215	-43.401	-40.441	-77.431	-26.376	-15.914	-13.489	-13.271	-51.0672	55.7025	18.5675
61.6897	7943.3	-178.059	-43.311	-40.312	-77.279	-26.14	-15.717	-13.307	-12.948	-50.8841	55.7282	18.5761
61.6897	6309.6	-177.837	-43.192	-40.2	-77.032	-25.922	-15.524	-13.097	-12.602	-50.6758	55.7296	18.5765
61.6897	5011.9	-177.534	-43.064	-40.056	-76.736	-25.645	-15.305	-12.856	-12.193	-50.4236	55.7177	18.5726
61.6897	3981.1	-177.302	-42.912	-39.875	-76.444	-25.366	-15.047	-12.594	-11.695	-50.1544	55.7452	18.5817
61.6897	3162.3	-176.959	-42.728	-39.709	-76.078	-25.028	-14.743	-12.322	-11.128	-49.8369	55.7476	18.5825
61.6897	2511.9	-176.603	-42.579	-39.476	-75.606	-24.676	-14.408	-12.006	-10.485	-49.4799	55.7555	18.5852
61.6897	1995.3	-176.116	-42.364	-39.234	-75.01	-24.22	-14.01	-11.647	-9.656	-49.0321	55.7494	18.5831
61.6897	1584.9	-175.643	-42.12	-39.004	-74.342	-23.715	-13.484	-11.252	-8.147	-48.4634	55.8317	18.6106
61.6897	1258.9	-174.902	-41.833	-38.491	-73.557	-24.308	-12.869	-10.781	-7.683	-48.053	55.6673	18.5558
61.6897	1000	-174.214	-41.487	-37.968	-72.59	-23.514	-12.112	-10.207	-5.976	-47.2585	55.7483	18.5828
63.817	100000	-183.703	-46.075	-42.806	-81.539	-27.936	-17.379	-14.88	-14.95	-53.6585	57.1266	19.0422
63.817	79433	-183.523	-46.042	-42.803	-81.653	-27.832	-17.292	-14.786	-14.869	-53.6	57.1083	19.0361
63.817	63096	-183.418	-45.998	-42.749	-81.533	-27.715	-17.219	-14.72	-14.763	-53.5144	57.0989	19.033
63.817	50119	-183.267	-45.928	-42.7	-81.467	-27.614	-17.117	-14.638	-14.66	-53.4239	57.0816	19.0272
63.817	39811	-183.091	-45.848	-42.63	-81.336	-27.508	-17.046	-14.554	-14.545	-53.3198	57.0512	19.0171
63.817	31623	-182.897	-45.764	-42.555	-81.192	-27.356	-16.939	-14.461	-14.4	-53.1955	57.0243	19.0081
63.817	25119	-182.732	-45.708	-42.495	-81.056	-27.218	-16.834	-14.336	-14.239	-53.0773	57.0101	19.0034
63.817	19953	-182.492	-45.587	-42.397	-80.847	-27.08	-16.718	-14.218	-14.049	-52.9235	56.9717	18.9906
63.817	15849	-182.268	-45.504	-42.322	-80.685	-26.901	-16.569	-14.075	-13.838	-52.7702	56.9507	18.9836
63.817	12589	-182.094	-45.408	-42.226	-80.455	-26.719	-16.415	-13.924	-13.611	-52.6065	56.945	18.9817
63.817	10000	-181.792	-45.265	-42.129	-80.454	-26.477	-16.239	-13.634	-13.332	-52.4153	56.9391	18.9797
63.817	7943.3	-181.724	-45.184	-41.998	-80.352	-26.234	-16.057	-13.454	-12.996	-52.2499	56.9975	18.9992
63.817	6309.6	-181.452	-45.061	-41.895	-80.082	-25.998	-15.853	-13.238	-12.644	-52.0279	56.9847	18.9949
63.817	5011.9	-181.198	-44.94	-41.728	-79.791	-25.718	-15.612	-13.008	-12.211	-51.7758	56.9935	18.9978
63.817	3981.1	-180.927	-44.791	-41.547	-79.472	-25.443	-15.37	-12.731	-11.706	-51.4984	57.0073	19.0024
63.817	3162.3	-180.562	-44.593	-41.368	-79.104	-25.084	-15.047	-12.459	-11.12	-51.1671	57.0086	19.0029
63.817	2511.9	-180.133	-44.439	-41.125	-78.584	-24.717	-14.698	-12.135	-10.448	-50.7849	56.9962	18.9987
63.817	1995.3	-179.707	-44.235	-40.886	-77.991	-24.257	-14.26	-11.785	-9.605	-50.3408	57.015	19.005
63.817	1584.9	-179.183	-43.967	-40.675	-77.331	-23.758	-13.744	-11.389	-8.063	-49.7638	57.0849	19.0283
63.817	1258.9	-178.427	-43.676	-40.16	-76.493	-23.078	-13.1	-10.914	-7.552	-49.175	56.9996	18.9999
63.817	1000	-177.733	-43.326	-39.601	-75.555	-22.301	-12.313	-10.335	-5.795	-48.3699	57.0903	19.0301
65.9442	100000	-186.861	-48.314	-44.758	-84.717	-28.222	-17.619	-14.993	-15.247	-55.0914	58.2056	19.4019
65.9442	79433	-186.677	-48.252	-44.771	-84.741	-28.123	-17.548	-14.893	-15.162	-55.0209	58.1798	19.3933
65.9442	63096	-186.51	-48.197	-44.732	-84.62	-28	-17.471	-14.821	-15.061	-54.9265	58.151	19.3837
65.9442	50119	-186.345	-48.139	-44.666	-84.582	-27.889	-17.371	-14.746	-14.945	-54.8354	58.1328	19.3776
65.9442	39811	-186.204	-48.056	-44.6	-84.49	-27.774	-17.305	-14.655	-14.814	-54.7372	58.1191	19.373
65.9442	31623	-185.956	-47.98	-44.507	-84.37	-27.631	-17.199	-14.558	-14.666	-54.6084	58.077	19.359
65.9442	25119	-185.762	-47.915	-44.452	-84.229	-27.482	-17.088	-14.43	-14.501	-54.4824	58.0554	19.3518
65.9442	19953	-185.556	-47.794	-44.357	-84.072	-27.341	-16.963	-14.306	-14.305	-54.3368	58.034	19.3447
65.9442	15849	-185.36	-47.706	-44.281	-83.926	-27.161	-16.827	-14.156	-14.09	-54.1884	58.0238	19.3413
65.9442	12589	-185.125	-47.608	-44.165	-83.71	-26.972	-16.661	-13.994	-13.855	-54.0113	58.0035	19.3345
65.9442	10000	-184.832	-47.48	-44.068	-83.472	-26.711	-16.481	-13.715	-13.574	-53.7916	57.9851	19.3284
65.9442	7943.3	-184.738	-47.393	-43.925	-83.32	-26.492	-16.301	-13.524	-13.222	-53.6144	58.0334	19.3445
65.9442	6309.6	-184.471	-47.255	-43.805	-83.038	-26.236	-16.077	-13.317	-12.849	-53.381	58.0268	19.3423
65.9442	5011.9	-184.226	-47.135	-43.629	-82.743	-25.951	-15.841	-13.066	-12.417	-53.126	58.0408	19.3469
65.9442	3981.1	-183.948	-46.984	-43.456	-82.414	-25.67	-15.574	-12.808	-11.892	-52.8432	58.0548	19.3516
65.9442	3162.3	-183.596	-46.784	-43.26	-82.002	-25.294	-15.261	-12.528	-11.287	-52.5015	58.0612	19.3537
65.9442	2511.9	-183.182	-46.626	-43.004	-81.489	-24.923	-14.894	-12.2	-10.593	-52.1139	58.0598	19.3533
65.9442	1995.3	-182.643	-46.392	-42.773	-80.862	-24.449	-14.457	-11.846	-9.716	-51.6423	58.0455	19.3485
65.9442	1584.9	-182.136	-46.151	-42.54	-80.194	-23.916	-13.917	-11.437	-8.155	-51.0558	58.1299	19.3766
65.9442	1258.9	-181.363	-45.838	-42.008	-79.328	-23.232	-13.241	-10.962	-7.613	-50.4481	58.0447	19.3482
65.9442	1000	-180.623	-45.482	-41.472	-78.361	-22.434	-12.424	-10.351	-5.828	-49.6219	58.1301	19.3767
68.0714	100000	-189.998	-50.668	-46.755	-87.772	-28.465	-17.646	-15.208	-15.333	-56.4806	59.3103	19.7701
68.0714	79433	-189.785	-50.628	-46.757	-87.781	-28.361	-17.572	-15.106	-15.258	-56.406	59.2745	19.7582
68.0714	63096	-189.588	-50.572	-46.709	-87.693	-28.263	-17.487	-15.027	-15.139	-56.3097	59.2407	19.7469
68.0714	50119	-189.412	-50.507	-46.642	-87.631	-28.129	-17.38	-14.957	-15.042	-56.2125	59.2176	19.7392
68.0714	39811	-189.218	-50.422	-46.587	-87.526	-28.013	-17.278	-14.86	-14.914	-56.1022	59.1895	19.7298
68.0714	31623	-188.992	-50.333	-46.522	-87.407	-27.864	-17.172	-14.771	-14.766	-55.9784	59.1542	19.7181
68.0714	25119	-188.836	-50.282	-46.44	-87.291	-27.716	-17.045	-14.659	-14.594	-55.8579	59.1481	19.716
68.0714	19953	-188.589	-50.16	-46.347	-87.109	-27.574	-16.907	-14.527	-14.397	-55.7013	59.1141	19.7047
68.0714	15849	-188.369	-50.077	-46.246	-86.944	-27.376	-16.741	-14.379	-14.182	-55.5392	59.0995	19.6998
68.0714	12589	-188.14	-49.97	-46.145	-86.737	-27.175	-16.565	-14.228	-13.93	-55.3612	59.0844	19.6948
68.0714	10000	-187.853	-49.847	-46.031	-86.521	-26.921	-16.384	-13.937	-13.642	-55.142	59.0721	19.6907
68.0714	7943.3	-187.734	-49.749	-45.89	-86.337	-26.672	-16.184	-13.746	-13.277	-54.9486	59.1158	19.7053
68.0714	6309.6	-187.443	-49.612	-45.789	-86.053	-26.423	-15.962	-13.532	-12.895	-54.7136	59.1024	19.7008
68.0714	5011.9	-187.17	-49.484	-45.62	-85.75	-26.121	-15.715	-13.287	-12.438	-54.4481	59.1116	19.7039
68.0714	3981.1	-186.868	-49.319	-45.441	-85.425	-25.824	-15.432	-13.016	-11.901	-54.1533	59.1243	19.7081
68.0714	3162.3	-186.524	-49.127	-45.249	-85.026	-25.451	-15.114	-12.735	-11.28	-53.8132	59.1369	19.7123
68.0714	2511.9	-186.108	-48.952	-44.988	-84.511	-25.056	-14.738	-12.4	-10.559	-53.414	59.1419	19.714
68.0714	1995.3	-185.592	-48.726	-44.734	-83.858	-24.559	-14.29	-12.033	-9.662	-52.9318	59.1406	19.7135
68.0714	1584.9	-185.123	-48.466	-44.514	-83.164	-24.025	-13.716	-11.591	-8.059	-52.3323	59.2483	19.7494
68.0714	1258.9	-184.33	-48.157	-43.972	-82.309	-23.319	-13.029	-11.086	-7.491	-51.7116	59.1665	19.7222
68.0714	1000	-183.632	-47.778	-43.42	-81.347	-22.481	-12.185	-10.448	-5.668	-50.8699	59.2805	19.7602
70.1987	100000	-192.544	-52.425	-48.645	-90.196	-28.899	-17.991	-15.595	-15.636	-57.7414	60.1156	20.0385
70.1987	79433	-192.287	-52.399	-48.644	-90.23	-28.789	-17.928	-15.493	-15.543	-57.6641	60.0693	20.0231
70.1987	63096	-192.12	-52.331	-48.586	-90.081	-28.686	-17.829	-15.415	-15.419	-57.5584	60.0431	20.0144
70.1987	50119	-191.953	-52.259	-48.554	-90.038	-28.566	-17.733	-15.331	-15.31	-57.468	60.0246	20.0082
70.1987	39811	-191.853	-52.197	-48.484	-89.938	-28.451	-17.646	-15.243	-15.179	-57.3739	60.0252	20.0084
70.1987	31623	-191.596	-52.089	-48.402	-89.678	-28.31	-17.536	-15.151	-15.021	-57.2229	59.971	19.9903
70.1987	25119	-191.391	-52.031	-48.33	-89.523	-28.164	-17.41	-15.018	-14.85	-57.0896	59.9482	19.9827
70.1987	19953	-191.17	-51.912	-48.227	-89.371	-28.02	-17.267	-14.894	-14.632	-56.9366	59.9271	19.9757
70.1987	15849	-190.913	-51.821	-48.141	-89.189	-27.822	-17.109	-14.752	-14.402	-56.7686	59.8997	19.9666
70.1987	12589	-190.753	-51.725	-48.04	-88.962	-27.63	-16.924	-14.579	-14.151	-56.5955	59.9077	19.9692
70.1987	10000	-190.408	-51.592	-47.936	-88.943	-27.372	-16.734	-14.289	-13.846	-56.39	59.8953	19.9651
70.1987	7943.3	-190.306	-51.482	-47.799	-88.745	-27.126	-16.533	-14.098	-13.476	-56.1956	59.9442	19.9814
70.1987	6309.6	-189.974	-51.361	-47.674	-88.452	-26.859	-16.31	-13.865	-13.07	-55.9456	59.9235	19.9745
70.1987	5011.9	-189.782	-51.214	-47.507	-88.129	-26.553	-16.063	-13.619	-12.608	-55.6844	59.9586	19.9862
70.1987	3981.1	-189.458	-51.059	-47.317	-87.802	-26.239	-15.785	-13.338	-12.046	-55.3805	59.9692	19.9897
70.1987	3162.3	-189.05	-50.86	-47.122	-87.365	-25.845	-15.452	-13.04	-11.379	-55.0141	59.9685	19.9895
70.1987	2511.9	-188.659	-50.701	-46.871	-86.837	-25.439	-15.075	-12.687	-10.65	-54.6149	59.9844	19.9948
70.1987	1995.3	-188.131	-50.458	-46.614	-86.208	-24.926	-14.603	-12.309	-9.727	-54.122	59.9894	19.9965
70.1987	1584.9	-187.597	-50.196	-46.381	-85.495	-24.372	-14.029	-11.859	-8.1	-53.5036	60.0819	20.0273
70.1987	1258.9	-186.769	-49.882	-45.817	-84.649	-23.632	-13.331	-11.344	-7.483	-52.8634	60.0001	20
70.1987	1000	-186.034	-49.523	-45.267	-83.623	-22.769	-12.48	-10.691	-5.622	-52.0011	60.1073	20.0358
72.3259	100000	-194.304	-54.074	-49.664	-91.676	-26.966	-16.351	-13.748	-13.588	-57.5464	61.4405	20.4802
72.3259	79433	-194.19	-53.985	-49.627	-91.712	-26.853	-16.26	-13.635	-13.488	-57.4687	61.447	20.4823
72.3259	63096	-194.155	-53.941	-49.564	-91.558	-26.75	-16.171	-13.55	-13.358	-57.3809	61.4629	20.4876
72.3259	50119	-193.967	-53.842	-49.502	-91.519	-26.615	-16.071	-13.466	-13.245	-57.2784	61.4413	20.4804
72.3259	39811	-193.726	-53.751	-49.423	-91.372	-26.524	-15.985	-13.361	-13.092	-57.1543	61.3963	20.4654
72.3259	31623	-193.541	-53.661	-49.315	-91.235	-26.328	-15.871	-13.254	-12.93	-57.0169	61.3816	20.4605
72.3259	25119	-193.338	-53.567	-49.245	-91.085	-26.172	-15.757	-13.123	-12.748	-56.8794	61.3613	20.4538
72.3259	19953	-193.078	-53.443	-49.117	-90.911	-26.002	-15.622	-12.976	-12.53	-56.7099	61.3305	20.4435
72.3259	15849	-192.812	-53.346	-49.026	-90.767	-25.795	-15.463	-12.833	-12.281	-56.5404	61.3071	20.4357
72.3259	12589	-192.674	-53.232	-48.905	-90.555	-25.588	-15.279	-12.665	-12.01	-56.3635	61.3269	20.4423
72.3259	10000	-192.324	-53.086	-48.773	-90.316	-25.322	-15.093	-12.364	-11.688	-56.1208	61.3009	20.4336
72.3259	7943.3	-192.212	-52.981	-48.651	-90.096	-25.061	-14.891	-12.168	-11.302	-55.9203	61.3487	20.4496
72.3259	6309.6	-191.896	-52.861	-48.504	-89.819	-24.782	-14.651	-11.921	-10.877	-55.6639	61.3421	20.4474
72.3259	5011.9	-191.602	-52.718	-48.341	-89.479	-24.445	-14.375	-12.816	-10.391	-55.5209	61.2369	20.4123
72.3259	3981.1	-191.297	-52.544	-48.146	-89.13	-24.102	-14.075	-12.514	-9.801	-55.2011	61.2629	20.421
72.3259	3162.3	-190.899	-52.347	-47.929	-88.695	-23.685	-13.716	-12.195	-9.122	-54.8235	61.2754	20.4251
72.3259	2511.9	-190.373	-52.182	-47.652	-88.132	-23.242	-13.273	-11.815	-8.33	-54.3749	61.2666	20.4222
72.3259	1995.3	-189.901	-51.926	-47.368	-87.459	-22.715	-12.696	-11.382	-7.337	-53.848	61.3132	20.4377
72.3259	1584.9	-189.309	-51.641	-47.11	-86.731	-22.082	-12.293	-10.877	-5.657	-53.2125	61.3919	20.464
72.3259	1258.9	-188.459	-51.305	-46.53	-85.837	-21.298	-11.41	-10.309	-4.978	-52.5157	61.3347	20.4449
72.3259	1000	-187.68	-50.938	-45.956	-84.785	-20.353	-10.416	-9.597	-3.006	-51.5914	61.4694	20.4898
74.4531	100000	-186.567	-47.331	-39.914	-85.147	-29.037	-18.17	-15.931	-15.942	-54.7549	58.0481	19.3494
74.4531	79433	-186.474	-47.284	-39.91	-85.17	-28.928	-18.091	-15.829	-15.859	-54.6931	58.0524	19.3508
74.4531	63096	-186.318	-47.245	-39.857	-85.063	-28.814	-18.001	-15.761	-15.731	-54.5988	58.0305	19.3435
74.4531	50119	-186.161	-47.17	-39.799	-85.019	-28.686	-17.897	-15.659	-16.525	-54.6145	57.9318	19.3106
74.4531	39811	-186.002	-47.069	-39.736	-84.904	-28.563	-17.808	-15.556	-16.389	-54.5034	57.9143	19.3048
74.4531	31623	-185.826	-46.994	-39.653	-84.785	-28.408	-17.678	-15.439	-16.256	-54.3799	57.8982	19.2994
74.4531	25119	-185.642	-46.913	-39.568	-84.676	-28.256	-17.554	-15.302	-16.101	-54.2515	57.8836	19.2945
74.4531	19953	-185.374	-46.785	-39.47	-84.506	-28.077	-17.398	-15.146	-15.919	-54.0844	57.8475	19.2825
74.4531	15849	-185.174	-46.69	-39.384	-84.377	-27.872	-17.238	-14.986	-15.707	-53.9285	57.8409	19.2803
74.4531	12589	-184.968	-46.579	-39.268	-84.188	-27.665	-17.048	-14.833	-15.458	-53.7509	57.8348	19.2783
74.4531	10000	-184.644	-46.438	-39.165	-83.975	-27.389	-16.849	-14.508	-13.961	-53.3661	57.9304	19.3101
74.4531	7943.3	-184.549	-46.351	-39.029	-83.792	-27.119	-16.624	-14.302	-13.542	-53.1635	57.9901	19.33
74.4531	6309.6	-184.279	-46.225	-38.877	-83.528	-26.839	-16.388	-14.075	-13.114	-52.9156	57.993	19.331
74.4531	5011.9	-183.956	-46.08	-38.716	-83.239	-26.504	-16.134	-13.818	-12.614	-52.6326	57.9927	19.3309
74.4531	3981.1	-183.655	-45.91	-38.539	-82.925	-26.173	-15.822	-13.542	-12.011	-52.3221	58.0158	19.3386
74.4531	3162.3	-183.302	-45.71	-38.337	-82.493	-25.751	-15.465	-13.232	-11.312	-51.9502	58.0376	19.3459
74.4531	2511.9	-182.809	-45.529	-38.061	-82.013	-25.3	-15.048	-12.881	-10.504	-51.5181	58.0353	19.3451
74.4531	1995.3	-182.27	-45.266	-37.788	-81.352	-24.756	-14.549	-12.497	-9.506	-50.998	58.042	19.3473
74.4531	1584.9	-181.734	-44.944	-37.525	-80.634	-24.147	-13.932	-12.043	-7.803	-50.3453	58.1416	19.3805
74.4531	1258.9	-180.872	-44.593	-36.938	-79.755	-23.341	-13.17	-11.499	-7.089	-49.6571	58.0672	19.3557
74.4531	1000	-180.055	-44.173	-36.33	-78.747	-22.387	-12.269	-10.827	-5.108	-48.737	58.1681	19.3894
76.5804	100000	-187.357	-48.416	-40.827	-86.361	-28.871	-18.08	-15.989	-15.893	-55.2242	58.3618	19.4539
76.5804	79433	-187.257	-48.377	-40.817	-86.419	-28.758	-18.008	-15.896	-15.8	-55.1665	58.3667	19.4556
76.5804	63096	-187.091	-48.314	-40.779	-86.324	-28.628	-17.915	-15.82	-15.682	-55.0691	58.3437	19.4479
76.5804	50119	-187	-48.268	-40.727	-86.239	-28.506	-17.807	-15.728	-15.553	-54.9785	58.3493	19.4498
76.5804	39811	-186.852	-48.173	-40.657	-86.149	-28.373	-17.706	-15.635	-15.403	-54.8685	58.3398	19.4466
76.5804	31623	-186.599	-48.093	-40.58	-86.053	-28.216	-17.596	-15.53	-15.234	-54.7376	58.3014	19.4338
76.5804	25119	-186.426	-48.038	-40.513	-85.937	-28.048	-17.458	-15.392	-15.026	-54.6047	58.2967	19.4322
76.5804	19953	-186.181	-47.902	-40.404	-85.734	-27.866	-17.316	-15.255	-14.804	-54.4327	58.2674	19.4225
76.5804	15849	-185.972	-47.823	-40.335	-85.605	-27.662	-17.13	-15.098	-14.555	-54.2725	58.2631	19.421
76.5804	12589	-185.749	-47.715	-40.227	-85.394	-27.435	-16.93	-14.934	-14.247	-54.0789	58.2591	19.4197
76.5804	10000	-185.463	-47.583	-40.098	-85.16	-27.15	-16.735	-14.629	-13.917	-53.8419	58.2532	19.4177
76.5804	7943.3	-185.31	-47.472	-39.957	-84.996	-26.869	-16.505	-14.422	-13.502	-53.6291	58.2976	19.4325
76.5804	6309.6	-185.059	-47.353	-39.845	-84.702	-26.59	-16.258	-14.196	-13.06	-53.3829	58.3056	19.4352
76.5804	5011.9	-184.7	-47.213	-39.657	-84.346	-26.217	-15.98	-13.923	-12.541	-53.0721	58.2981	19.4327
76.5804	3981.1	-184.423	-47.029	-39.454	-84.018	-25.876	-15.682	-13.622	-11.91	-52.7518	58.3342	19.4447
76.5804	3162.3	-184.032	-46.829	-39.274	-83.594	-25.419	-15.299	-13.318	-11.213	-52.3722	58.3482	19.4494
76.5804	2511.9	-183.592	-46.642	-38.989	-83.07	-24.966	-14.868	-12.947	-10.389	-51.9329	58.3658	19.4553
76.5804	1995.3	-183.031	-46.375	-38.719	-82.408	-24.382	-14.352	-12.547	-9.359	-51.3966	58.3754	19.4585
76.5804	1584.9	-182.481	-46.082	-38.457	-81.658	-23.736	-13.708	-12.071	-7.634	-50.7284	58.4785	19.4928
76.5804	1258.9	-181.619	-45.718	-37.863	-80.761	-22.889	-12.917	-11.511	-6.888	-50.0207	58.4143	19.4714
76.5804	1000	-180.802	-45.315	-37.288	-79.73	-21.887	-11.964	-10.802	-4.863	-49.0814	58.5305	19.5102
78.7076	100000	-188.821	-49.494	-42.086	-88.215	-29.439	-18.642	-16.548	-16.404	-56.2061	58.7248	19.5749
78.7076	79433	-188.576	-49.455	-42.07	-88.251	-29.329	-18.58	-16.44	-16.312	-56.1266	58.682	19.5607
78.7076	63096	-188.455	-49.393	-42.034	-88.161	-29.214	-18.474	-16.355	-16.188	-56.0343	58.6756	19.5585
78.7076	50119	-188.304	-49.342	-41.975	-88.091	-29.094	-18.373	-16.274	-16.048	-55.9376	58.6627	19.5542
78.7076	39811	-188.164	-49.254	-41.925	-87.984	-28.979	-18.264	-16.192	-15.887	-55.8311	58.6534	19.5511
78.7076	31623	-187.939	-49.157	-41.839	-87.905	-28.806	-18.139	-16.087	-15.705	-55.6971	58.6298	19.5433
78.7076	25119	-187.809	-49.093	-41.78	-87.742	-28.659	-18	-15.956	-15.505	-55.568	58.6326	19.5442
78.7076	19953	-187.546	-48.97	-41.676	-87.593	-28.481	-17.861	-15.816	-15.261	-55.4005	58.6034	19.5345
78.7076	15849	-187.299	-48.887	-41.582	-87.44	-28.285	-17.677	-15.657	-15	-55.2284	58.5869	19.529
78.7076	12589	-187.106	-48.773	-41.483	-87.229	-28.062	-17.478	-15.484	-14.7	-55.0394	58.5922	19.5307
78.7076	10000	-186.833	-48.624	-41.357	-86.984	-27.78	-17.264	-15.18	-14.354	-54.797	58.5931	19.531
78.7076	7943.3	-186.708	-48.538	-41.233	-86.835	-27.506	-17.034	-14.976	-13.924	-54.5943	58.6478	19.5493
78.7076	6309.6	-186.403	-48.409	-41.095	-86.539	-27.217	-16.778	-14.74	-13.46	-54.3301	58.6441	19.548
78.7076	5011.9	-186.09	-48.273	-40.922	-86.212	-26.872	-16.483	-14.474	-12.915	-54.0301	58.6551	19.5517
78.7076	3981.1	-185.805	-48.109	-40.751	-85.882	-26.51	-16.147	-14.178	-12.26	-53.7053	58.6943	19.5648
78.7076	3162.3	-185.41	-47.899	-40.555	-85.48	-26.069	-15.762	-13.872	-11.526	-53.3216	58.7129	19.571
78.7076	2511.9	-184.969	-47.713	-40.306	-84.949	-25.588	-15.316	-13.497	-10.659	-52.8746	58.737	19.579
78.7076	1995.3	-184.433	-47.452	-40.045	-84.298	-25.012	-14.77	-13.075	-9.599	-52.3355	58.7632	19.5877
78.7076	1584.9	-183.846	-47.165	-39.785	-83.557	-24.349	-14.099	-12.609	-7.809	-51.6524	58.8659	19.622
78.7076	1258.9	-183.02	-46.802	-39.225	-82.671	-23.492	-13.287	-12.052	-7.018	-50.9459	58.8204	19.6068
78.7076	1000	-182.26	-46.399	-38.634	-81.627	-22.477	-12.302	-11.342	-4.931	-49.9965	58.9666	19.6555
80.8348	100000	-189.064	-50.416	-42.938	-89.125	-29.542	-18.669	-16.591	-16.493	-56.6048	58.8092	19.6031
80.8348	79433	-188.937	-50.378	-42.935	-89.157	-29.441	-18.599	-16.498	-16.398	-56.5429	58.803	19.601
80.8348	63096	-188.754	-50.336	-42.89	-89.07	-29.319	-18.497	-16.431	-16.259	-56.4445	58.7768	19.5923
80.8348	50119	-188.641	-50.265	-42.838	-89.015	-29.187	-18.394	-16.335	-16.114	-56.3486	58.7806	19.5935
80.8348	39811	-188.453	-50.19	-42.782	-88.925	-29.075	-18.279	-16.245	-15.95	-56.2374	58.7588	19.5863
80.8348	31623	-188.253	-50.098	-42.708	-88.794	-28.918	-18.154	-16.137	-15.774	-56.1045	58.7375	19.5792
80.8348	25119	-188.067	-50.059	-42.642	-88.668	-28.75	-18.018	-16.008	-15.565	-55.9721	58.7272	19.5757
80.8348	19953	-187.871	-49.922	-42.521	-88.542	-28.584	-17.864	-15.876	-15.317	-55.8121	58.7225	19.5742
80.8348	15849	-187.621	-49.829	-42.445	-88.405	-28.373	-17.683	-15.707	-15.047	-55.6388	58.7088	19.5696
80.8348	12589	-187.452	-49.717	-42.362	-88.197	-28.152	-17.484	-15.536	-14.739	-55.4549	58.7223	19.5741
80.8348	10000	-187.139	-49.575	-42.241	-87.98	-27.863	-17.264	-15.231	-14.299	-55.199	58.7232	19.5744
80.8348	7943.3	-186.965	-49.475	-42.098	-87.782	-27.59	-17.021	-15.015	-13.838	-54.973	58.7649	19.5883
80.8348	6309.6	-186.728	-49.352	-41.977	-87.522	-27.286	-16.764	-14.773	-13.381	-54.7229	58.7868	19.5956
80.8348	5011.9	-186.438	-49.225	-41.808	-87.205	-26.93	-16.478	-14.51	-12.82	-54.4267	58.8076	19.6025
80.8348	3981.1	-186.177	-49.044	-41.616	-86.853	-26.564	-16.132	-14.204	-12.165	-54.0944	58.8564	19.6188
80.8348	3162.3	-185.75	-48.85	-41.418	-86.418	-26.11	-15.746	-13.888	-11.396	-53.697	58.8683	19.6228
80.8348	2511.9	-185.294	-48.641	-41.154	-85.892	-25.629	-15.28	-13.496	-10.527	-53.2391	58.8933	19.6311
80.8348	1995.3	-184.752	-48.387	-40.882	-85.23	-25.023	-14.738	-13.085	-9.447	-52.693	58.9206	19.6402
80.8348	1584.9	-184.203	-48.095	-40.641	-84.483	-24.346	-14.048	-12.586	-7.628	-52.0038	59.0454	19.6818
80.8348	1258.9	-183.361	-47.744	-40.057	-83.596	-23.468	-13.229	-11.997	-6.8	-51.2815	59.0051	19.6684
80.8348	1000	-182.553	-47.306	-39.447	-82.542	-22.429	-12.226	-11.262	-4.681	-50.3058	59.1471	19.7157
82.9621	100000	-189.553	-51.23	-43.817	-90.825	-29.876	-19.041	-16.879	-16.626	-57.2309	58.9642	19.6547
82.9621	79433	-189.371	-51.205	-43.796	-90.896	-29.749	-18.972	-16.773	-16.529	-57.1614	58.9474	19.6491
82.9621	63096	-189.157	-51.15	-43.766	-90.777	-29.631	-18.865	-16.696	-16.392	-57.0542	58.9097	19.6366
82.9621	50119	-189.099	-51.091	-43.707	-90.733	-29.509	-18.751	-16.614	-16.249	-56.9691	58.9311	19.6437
82.9621	39811	-188.929	-51.008	-43.643	-90.639	-29.374	-18.67	-16.506	-16.085	-56.8567	58.9154	19.6385
82.9621	31623	-188.695	-50.949	-43.55	-90.517	-29.213	-18.546	-16.394	-15.902	-56.7207	58.8856	19.6285
82.9621	25119	-188.547	-50.884	-43.491	-90.396	-29.054	-18.429	-16.267	-15.682	-56.5937	58.8867	19.6289
82.9621	19953	-188.283	-50.751	-43.369	-90.218	-28.883	-18.28	-16.132	-15.429	-56.4181	58.8569	19.619
82.9621	15849	-188.068	-50.65	-43.267	-90.083	-28.665	-18.107	-15.963	-15.151	-56.2442	58.8564	19.6188
82.9621	12589	-187.869	-50.537	-43.172	-89.888	-28.434	-17.905	-15.789	-14.833	-56.0534	58.8642	19.6214
82.9621	10000	-187.536	-50.399	-43.054	-89.619	-28.141	-17.702	-15.479	-14.451	-55.7976	58.8481	19.616
82.9621	7943.3	-187.426	-50.296	-42.934	-89.467	-27.857	-17.473	-15.27	-14.019	-55.5927	58.9097	19.6366
82.9621	6309.6	-187.112	-50.182	-42.791	-89.179	-27.526	-17.203	-15.023	-13.531	-55.3184	58.9122	19.6374
82.9621	5011.9	-186.824	-50.021	-42.617	-88.846	-27.155	-16.901	-14.746	-12.97	-55.01	58.937	19.6457
82.9621	3981.1	-186.564	-49.847	-42.438	-88.508	-26.775	-16.561	-14.432	-12.296	-54.6776	58.9903	19.6634
82.9621	3162.3	-186.13	-49.649	-42.241	-88.044	-26.293	-16.15	-14.109	-11.533	-54.2686	59.0024	19.6675
82.9621	2511.9	-185.635	-49.447	-41.972	-87.503	-25.78	-15.676	-13.724	-10.65	-53.7984	59.0179	19.6726
82.9621	1995.3	-185.119	-49.165	-41.719	-86.821	-25.169	-15.098	-13.295	-9.547	-53.2416	59.06	19.6867
82.9621	1584.9	-184.553	-48.871	-41.453	-86.023	-24.464	-14.4	-12.777	-7.735	-52.5345	59.1806	19.7269
82.9621	1258.9	-183.691	-48.517	-40.881	-85.09	-23.572	-13.538	-12.189	-6.889	-51.7959	59.137	19.7123
82.9621	1000	-182.921	-48.082	-40.27	-84.02	-22.5	-12.514	-11.429	-4.746	-50.8103	59.3001	19.7667
85.0893	100000	-189.994	-52.154	-44.573	-91.947	-30.108	-19.116	-17.032	-16.714	-57.7047	59.1142	19.7047
85.0893	79433	-189.826	-52.119	-44.556	-91.991	-29.987	-19.031	-16.923	-16.599	-57.629	59.1033	19.7011
85.0893	63096	-189.621	-52.045	-44.511	-91.837	-29.863	-18.934	-16.843	-16.464	-57.5148	59.066	19.6887
85.0893	50119	-189.528	-51.983	-44.459	-91.782	-29.739	-18.805	-16.747	-16.324	-57.4209	59.0779	19.6926
85.0893	39811	-189.353	-51.895	-44.385	-91.704	-29.582	-18.708	-16.651	-16.158	-57.3045	59.0645	19.6882
85.0893	31623	-189.117	-51.795	-44.313	-91.57	-29.41	-18.574	-16.543	-15.963	-57.1606	59.0356	19.6785
85.0893	25119	-188.942	-51.73	-44.236	-91.424	-29.25	-18.439	-16.398	-15.745	-57.0205	59.0301	19.6767
85.0893	19953	-188.685	-51.597	-44.132	-91.243	-29.054	-18.27	-16.249	-15.489	-56.8399	59.0071	19.669
85.0893	15849	-188.491	-51.474	-44.031	-91.112	-28.842	-18.08	-16.089	-15.196	-56.6644	59.0161	19.672
85.0893	12589	-188.281	-51.366	-43.92	-90.883	-28.612	-17.864	-15.902	-14.878	-56.4633	59.0207	19.6736
85.0893	10000	-187.938	-51.192	-43.8	-90.63	-28.297	-17.632	-15.589	-14.505	-56.1979	59.0072	19.6691
85.0893	7943.3	-187.827	-51.105	-43.65	-90.388	-28.005	-17.399	-15.372	-14.053	-55.9749	59.0657	19.6886
85.0893	6309.6	-187.473	-50.967	-43.525	-90.141	-27.676	-17.12	-15.123	-13.563	-55.6985	59.0602	19.6867
85.0893	5011.9	-187.203	-50.822	-43.338	-89.782	-27.32	-16.81	-14.831	-12.987	-55.3866	59.0919	19.6973
85.0893	3981.1	-186.921	-50.637	-43.156	-89.395	-26.919	-16.452	-14.528	-12.301	-55.0386	59.138	19.7127
85.0893	3162.3	-186.49	-50.435	-42.953	-88.941	-26.425	-16.043	-14.201	-11.52	-54.626	59.1556	19.7185
85.0893	2511.9	-186.001	-50.263	-42.671	-88.353	-25.898	-15.565	-13.8	-10.614	-54.1456	59.1752	19.7251
85.0893	1995.3	-185.461	-49.977	-42.406	-87.663	-25.277	-14.986	-13.366	-9.496	-53.579	59.2129	19.7376
85.0893	1584.9	-184.864	-49.667	-42.117	-86.858	-24.55	-14.274	-12.861	-7.652	-52.8554	59.3302	19.7767
85.0893	1258.9	-183.991	-49.312	-41.53	-85.916	-23.625	-13.391	-12.253	-6.787	-52.1006	59.2917	19.7639
85.0893	1000	-183.138	-48.867	-40.907	-84.779	-22.529	-12.345	-11.489	-4.612	-51.0833	59.4326	19.8109
87.2165	100000	-190.326	-52.867	-45.571	-92.9	-30.329	-19.364	-17.274	-16.791	-58.1778	59.1897	19.7299
87.2165	79433	-190.117	-52.827	-45.552	-92.95	-30.216	-19.259	-17.163	-16.672	-58.0945	59.1687	19.7229
87.2165	63096	-190.018	-52.776	-45.494	-92.808	-30.083	-19.145	-17.081	-16.529	-57.9918	59.1696	19.7232
87.2165	50119	-189.846	-52.698	-45.448	-92.754	-29.946	-19.03	-16.992	-16.377	-57.8864	59.1567	19.7189
87.2165	39811	-189.676	-52.623	-45.361	-92.61	-29.81	-18.924	-16.876	-16.203	-57.7604	59.142	19.714
87.2165	31623	-189.449	-52.531	-45.277	-92.499	-29.644	-18.778	-16.762	-16.005	-57.6181	59.12	19.7067
87.2165	25119	-189.264	-52.467	-45.219	-92.358	-29.462	-18.632	-16.605	-15.777	-57.473	59.1162	19.7054
87.2165	19953	-188.976	-52.339	-45.108	-92.181	-29.282	-18.463	-16.442	-15.502	-57.2866	59.0862	19.6954
87.2165	15849	-188.757	-52.254	-44.994	-91.997	-29.061	-18.262	-16.278	-15.209	-57.1015	59.085	19.695
87.2165	12589	-188.573	-52.132	-44.886	-91.763	-28.803	-18.037	-16.08	-14.875	-56.8936	59.1033	19.7011
87.2165	10000	-188.211	-51.987	-44.765	-91.508	-28.513	-17.797	-15.758	-14.483	-56.6277	59.0857	19.6952
87.2165	7943.3	-188.031	-51.878	-44.607	-91.318	-28.191	-17.549	-15.528	-14.012	-56.3892	59.1341	19.7114
87.2165	6309.6	-187.79	-51.754	-44.49	-90.998	-27.876	-17.255	-15.281	-13.487	-56.1164	59.1625	19.7208
87.2165	5011.9	-187.463	-51.588	-44.305	-90.643	-27.483	-16.938	-15.006	-12.89	-55.7895	59.1808	19.7269
87.2165	3981.1	-187.124	-51.41	-44.103	-90.233	-27.097	-16.569	-14.693	-12.18	-55.4261	59.2115	19.7372
87.2165	3162.3	-186.717	-51.2	-43.904	-89.779	-26.59	-16.132	-14.363	-11.366	-55.0064	59.2448	19.7483
87.2165	2511.9	-186.233	-51.008	-43.644	-89.157	-26.066	-15.633	-13.976	-10.428	-54.5181	59.2674	19.7558
87.2165	1995.3	-185.63	-50.72	-43.344	-88.442	-25.404	-15.027	-13.53	-9.267	-53.9205	59.2964	19.7655
87.2165	1584.9	-185.048	-50.409	-43.081	-87.637	-24.663	-14.304	-13.021	-7.379	-53.1928	59.4272	19.8091
87.2165	1258.9	-184.123	-50.03	-42.469	-86.661	-23.694	-13.39	-12.415	-6.457	-52.4049	59.383	19.7943
87.2165	1000	-183.272	-49.587	-41.83	-85.494	-22.565	-12.301	-11.664	-4.227	-51.3675	59.5362	19.8454
89.3438	100000	-190.742	-53.831	-46.143	-93.782	-30.158	-19.455	-17.525	-16.953	-58.5736	59.3297	19.7766
89.3438	79433	-190.525	-53.789	-46.145	-93.972	-30.037	-19.36	-17.405	-16.832	-58.5081	59.3185	19.7728
89.3438	63096	-190.347	-53.709	-46.093	-93.982	-29.903	-19.256	-17.32	-16.68	-58.4112	59.3079	19.7693
89.3438	50119	-190.198	-53.645	-46.031	-93.877	-29.765	-19.119	-17.235	-16.526	-58.2995	59.3004	19.7668
89.3438	39811	-190.047	-53.555	-45.959	-93.768	-29.622	-19.018	-17.126	-16.35	-58.1806	59.2941	19.7647
89.3438	31623	-189.812	-53.456	-45.877	-93.618	-29.44	-18.876	-17.02	-16.137	-58.0295	59.268	19.756
89.3438	25119	-189.6	-53.382	-45.808	-93.47	-29.26	-18.725	-16.877	-15.878	-57.875	59.2578	19.7526
89.3438	19953	-189.305	-53.24	-45.694	-93.241	-29.072	-18.55	-16.721	-15.597	-57.6775	59.2227	19.7409
89.3438	15849	-189.126	-53.136	-45.578	-93.086	-28.829	-18.352	-16.557	-15.275	-57.4924	59.2414	19.7471
89.3438	12589	-188.919	-53.007	-45.477	-92.836	-28.583	-18.125	-16.371	-14.918	-57.2795	59.2517	19.7506
89.3438	10000	-188.546	-52.866	-45.34	-92.464	-28.278	-17.869	-16.063	-14.517	-56.9929	59.2235	19.7412
89.3438	7943.3	-188.378	-52.758	-45.192	-92.318	-27.957	-17.616	-15.837	-14.023	-56.7599	59.282	19.7607
89.3438	6309.6	-188.088	-52.629	-45.064	-91.947	-27.631	-17.314	-15.577	-13.5	-56.4688	59.2938	19.7646
89.3438	5011.9	-187.79	-52.482	-44.89	-91.554	-27.221	-16.979	-15.289	-12.897	-56.1377	59.3229	19.7743
89.3438	3981.1	-187.426	-52.297	-44.68	-91.188	-26.806	-16.603	-14.969	-12.177	-55.7683	59.3547	19.7849
89.3438	3162.3	-187.023	-52.078	-44.47	-90.676	-26.293	-16.149	-14.624	-11.346	-55.3324	59.3907	19.7969
89.3438	2511.9	-186.473	-51.9	-44.194	-90.081	-25.731	-15.632	-14.219	-10.371	-54.8251	59.4058	19.8019
89.3438	1995.3	-185.869	-51.617	-43.914	-89.267	-25.042	-15.015	-13.769	-9.166	-54.2074	59.4346	19.8115
89.3438	1584.9	-185.243	-51.292	-43.639	-88.477	-24.259	-14.248	-13.243	-7.259	-53.4575	59.5655	19.8552
89.3438	1258.9	-184.338	-50.934	-43.011	-87.458	-23.263	-13.305	-12.61	-6.287	-52.6508	59.5381	19.846
89.3438	1000	-183.403	-50.468	-42.381	-86.286	-22.084	-12.195	-11.846	-4.025	-51.586	59.6767	19.8922
91.471	100000	-190.909	-54.309	-46.824	-94.449	-30.374	-19.584	-17.462	-16.621	-58.8165	59.4271	19.809
91.471	79433	-190.718	-54.287	-46.786	-94.505	-30.259	-19.487	-17.347	-16.489	-58.7347	59.4145	19.8048
91.471	63096	-190.519	-54.216	-46.708	-94.419	-30.121	-19.379	-17.264	-16.329	-58.6194	59.3911	19.797
91.471	50119	-190.312	-54.147	-46.662	-94.341	-29.974	-19.259	-17.168	-16.157	-58.5025	59.3692	19.7897
91.471	39811	-190.128	-54.059	-46.577	-94.22	-29.834	-19.131	-17.036	-15.965	-58.3687	59.3582	19.7861
91.471	31623	-189.891	-53.98	-46.493	-94.076	-29.651	-18.975	-16.906	-15.746	-58.2147	59.3364	19.7788
91.471	25119	-189.664	-53.906	-46.424	-93.95	-29.466	-18.822	-16.757	-15.489	-58.0598	59.3246	19.7749
91.471	19953	-189.408	-53.79	-46.285	-93.755	-29.267	-18.634	-16.591	-15.195	-57.8656	59.3098	19.7699
91.471	15849	-189.195	-53.671	-46.207	-93.584	-29.031	-18.436	-16.398	-14.864	-57.6732	59.3191	19.773
91.471	12589	-188.947	-53.558	-46.084	-93.352	-28.775	-18.191	-16.199	-14.494	-57.45	59.3237	19.7746
91.471	10000	-188.635	-53.407	-45.973	-93.085	-28.453	-17.937	-15.871	-14.068	-57.1786	59.3293	19.7764
91.471	7943.3	-188.463	-53.295	-45.815	-92.878	-28.139	-17.653	-15.635	-13.548	-56.9283	59.3883	19.7961
91.471	6309.6	-188.153	-53.168	-45.685	-92.53	-27.778	-17.344	-15.358	-12.989	-56.6256	59.4049	19.8016
91.471	5011.9	-187.786	-53.003	-45.497	-92.164	-27.369	-16.998	-15.06	-12.347	-56.278	59.4218	19.8073
91.471	3981.1	-187.457	-52.819	-45.305	-91.751	-26.944	-16.588	-14.723	-11.568	-55.8944	59.4727	19.8242
91.471	3162.3	-186.998	-52.609	-45.076	-91.238	-26.396	-16.124	-14.373	-10.677	-55.4364	59.5027	19.8342
91.471	2511.9	-186.494	-52.391	-44.804	-90.587	-25.823	-15.569	-13.952	-9.656	-54.9095	59.5398	19.8466
91.471	1995.3	-185.893	-52.109	-44.516	-89.83	-25.112	-14.917	-13.486	-8.39	-54.2816	59.5892	19.8631
91.471	1584.9	-185.239	-51.785	-44.214	-88.961	-24.297	-14.112	-12.943	-6.37	-53.4901	59.7281	19.9094
91.471	1258.9	-184.304	-51.386	-43.605	-87.946	-23.273	-13.141	-12.307	-5.312	-52.6593	59.7069	19.9023
91.471	1000	-183.357	-50.919	-42.944	-86.769	-22.057	-11.965	-11.507	-2.934	-51.5565	59.8709	19.957
93.5982	100000	-191.468	-55.194	-47.502	-95.409	-30.71	-19.927	-17.746	-16.856	-59.3515	59.5508	19.8503
93.5982	79433	-191.275	-55.147	-47.489	-95.425	-30.555	-19.808	-17.648	-16.728	-59.2594	59.5367	19.8456
93.5982	63096	-191.086	-55.097	-47.441	-95.256	-30.428	-19.698	-17.561	-16.562	-59.1411	59.5088	19.8363
93.5982	50119	-190.957	-55.021	-47.372	-95.222	-30.272	-19.583	-17.459	-16.384	-59.0337	59.5177	19.8392
93.5982	39811	-190.735	-54.937	-47.3	-95.116	-30.123	-19.464	-17.336	-16.187	-58.8998	59.495	19.8317
93.5982	31623	-190.458	-54.847	-47.21	-94.952	-29.935	-19.331	-17.198	-15.959	-58.7362	59.4592	19.8197
93.5982	25119	-190.233	-54.782	-47.121	-94.794	-29.753	-19.179	-17.035	-15.694	-58.5739	59.4479	19.816
93.5982	19953	-189.983	-54.643	-47.019	-94.591	-29.534	-19.006	-16.879	-15.393	-58.381	59.4333	19.8111
93.5982	15849	-189.719	-54.564	-46.919	-94.409	-29.304	-18.796	-16.69	-15.05	-58.1814	59.4276	19.8092
93.5982	12589	-189.501	-54.442	-46.788	-94.156	-29.016	-18.563	-16.478	-14.655	-57.9499	59.4455	19.8152
93.5982	10000	-189.165	-54.3	-46.664	-93.875	-28.712	-18.316	-16.165	-14.214	-57.6764	59.441	19.8137
93.5982	7943.3	-189.031	-54.178	-46.521	-93.615	-28.359	-18.041	-15.916	-13.672	-57.4166	59.513	19.8377
93.5982	6309.6	-188.689	-54.046	-46.375	-93.295	-28	-17.713	-15.644	-13.088	-57.1063	59.5266	19.8422
93.5982	5011.9	-188.326	-53.895	-46.183	-92.922	-27.575	-17.369	-15.336	-12.413	-56.7524	59.55	19.85
93.5982	3981.1	-187.982	-53.705	-45.988	-92.496	-27.122	-16.958	-14.995	-11.61	-56.357	59.6008	19.8669
93.5982	3162.3	-187.515	-53.488	-45.778	-91.989	-26.562	-16.466	-14.638	-10.696	-55.8915	59.6357	19.8786
93.5982	2511.9	-186.99	-53.263	-45.498	-91.351	-25.952	-15.908	-14.204	-9.642	-55.351	59.6762	19.8921
93.5982	1995.3	-186.338	-52.967	-45.209	-90.596	-25.227	-15.237	-13.73	-8.354	-54.7073	59.7168	19.9056
93.5982	1584.9	-185.695	-52.627	-44.922	-89.764	-24.367	-14.392	-13.164	-6.316	-53.9059	59.875	19.9583
93.5982	1258.9	-184.728	-52.239	-44.291	-88.734	-23.288	-13.377	-12.505	-5.234	-53.0495	59.8567	19.9522
93.5982	1000	-183.777	-51.735	-43.64	-87.554	-22.027	-12.172	-11.68	-2.834	-51.9274	60.0319	20.0106
95.7254	100000	-191.834	-55.566	-48.032	-96.443	-30.838	-20.113	-17.943	-17.09	-59.7324	59.6682	19.8894
95.7254	79433	-191.604	-55.519	-48	-96.458	-30.698	-20.009	-17.817	-16.955	-59.6325	59.6441	19.8814
95.7254	63096	-191.378	-55.463	-47.94	-96.316	-30.569	-19.879	-17.721	-16.792	-59.5072	59.61	19.87
95.7254	50119	-191.229	-55.393	-47.86	-96.253	-31.585	-19.768	-17.62	-16.613	-59.5401	59.53	19.8433
95.7254	39811	-191.052	-55.326	-47.798	-96.142	-31.438	-19.654	-17.493	-16.421	-59.4155	59.52	19.84
95.7254	31623	-190.768	-55.232	-47.705	-95.972	-31.288	-19.52	-17.356	-16.187	-59.2535	59.4796	19.8265
95.7254	25119	-190.583	-55.17	-47.625	-95.831	-31.142	-19.357	-17.179	-15.925	-59.1015	59.4819	19.8273
95.7254	19953	-190.303	-55.03	-47.512	-95.625	-30.988	-19.177	-17.001	-15.627	-58.9079	59.4561	19.8187
95.7254	15849	-190.046	-54.929	-47.424	-95.446	-30.787	-18.96	-16.796	-15.282	-58.7087	59.4533	19.8178
95.7254	12589	-189.782	-54.803	-47.298	-95.217	-30.556	-18.724	-16.58	-14.897	-58.4821	59.4544	19.8181
95.7254	10000	-189.428	-54.66	-47.176	-94.953	-30.168	-18.47	-16.231	-14.442	-58.191	59.4571	19.819
95.7254	7943.3	-189.189	-54.544	-47.023	-94.706	-29.866	-18.192	-15.98	-13.899	-57.9249	59.4944	19.8315
95.7254	6309.6	-188.923	-54.401	-46.882	-94.333	-29.5	-19.005	-15.689	-13.295	-57.7535	59.4242	19.8081
95.7254	5011.9	-188.588	-54.237	-46.692	-93.953	-29.073	-18.647	-15.361	-12.608	-57.3949	59.4605	19.8202
95.7254	3981.1	-188.217	-54.05	-46.487	-93.518	-28.584	-18.222	-15.016	-11.791	-56.9856	59.508	19.836
95.7254	3162.3	-187.73	-53.81	-46.256	-93.031	-28.018	-17.706	-14.649	-10.846	-56.5057	59.5459	19.8486
95.7254	2511.9	-187.172	-53.617	-45.951	-92.375	-27.378	-17.116	-14.198	-9.757	-55.9455	59.5853	19.8618
95.7254	1995.3	-186.498	-53.32	-45.652	-91.601	-26.599	-16.406	-13.707	-9.705	-55.436	59.4894	19.8298
95.7254	1584.9	-185.858	-52.99	-45.355	-90.739	-25.714	-15.533	-13.132	-7.821	-54.6428	59.6313	19.8771
95.7254	1258.9	-184.876	-52.565	-44.719	-89.709	-24.603	-14.481	-12.461	-6.792	-53.7757	59.6076	19.8692
95.7254	1000	-183.862	-52.054	-44.045	-88.5	-23.296	-13.228	-11.59	-4.702	-52.6596	59.7338	19.9113
97.8527	100000	-191.881	-55.809	-48.16	-96.768	-28.098	-17.252	-14.655	-12.943	-58.1958	60.9354	20.3118
97.8527	79433	-191.676	-55.789	-48.125	-96.729	-27.947	-17.135	-14.535	-12.806	-58.0927	60.9172	20.3057
97.8527	63096	-191.526	-55.716	-48.04	-96.59	-27.805	-17.007	-14.434	-12.61	-57.966	60.9135	20.3045
97.8527	50119	-191.273	-55.621	-47.973	-96.532	-27.664	-16.853	-14.324	-12.431	-57.8339	60.8861	20.2954
97.8527	39811	-191.064	-55.52	-47.901	-96.379	-27.497	-16.714	-14.184	-12.213	-57.684	60.8717	20.2906
97.8527	31623	-190.775	-55.424	-47.804	-96.219	-27.296	-16.562	-14.057	-11.97	-57.5134	60.8372	20.2791
97.8527	25119	-190.555	-55.347	-47.714	-96.063	-27.113	-16.39	-13.877	-11.692	-57.3439	60.8343	20.2781
97.8527	19953	-190.261	-55.193	-47.594	-95.832	-26.89	-16.199	-13.699	-11.367	-57.1294	60.812	20.2707
97.8527	15849	-190.006	-55.084	-47.479	-95.667	-26.644	-15.97	-13.5	-12.008	-57.0447	60.7119	20.2373
97.8527	12589	-189.758	-54.956	-47.355	-95.383	-26.365	-15.728	-13.275	-11.618	-56.8048	60.7196	20.2399
97.8527	10000	-189.4	-54.644	-47.233	-95.089	-26.021	-15.387	-12.911	-10.048	-56.3416	60.8484	20.2828
97.8527	7943.3	-189.169	-54.519	-47.078	-94.851	-25.658	-15.083	-12.648	-9.466	-56.059	60.9037	20.3012
97.8527	6309.6	-188.842	-54.371	-46.957	-94.446	-25.259	-14.738	-12.351	-8.838	-55.7253	60.9285	20.3095
97.8527	5011.9	-188.5	-54.2	-46.906	-94.089	-24.788	-14.352	-12.003	-8.106	-55.368	60.9778	20.3259
97.8527	3981.1	-188.142	-53.999	-46.689	-93.643	-24.302	-13.908	-11.62	-7.217	-54.94	61.0457	20.3486
97.8527	3162.3	-187.644	-53.769	-46.451	-93.082	-23.698	-13.367	-11.209	-6.21	-54.4287	61.0947	20.3649
97.8527	2511.9	-187.067	-53.524	-46.37	-92.405	-23.034	-12.75	-10.709	-5.055	-53.8643	61.1441	20.3814
97.8527	1995.3	-186.436	-53.102	-45.954	-91.633	-22.218	-11.988	-10.164	-3.629	-53.1405	61.2362	20.4121
97.8527	1584.9	-185.743	-52.751	-45.656	-90.754	-21.29	-11.086	-9.523	-1.458	-52.2826	61.4179	20.4726
97.8527	1258.9	-184.667	-52.343	-45.023	-89.709	-20.125	-9.962	-8.777	-0.212	-51.3522	61.4136	20.4712
97.8527	1000	-183.67	-51.829	-44.353	-88.431	-18.733	-8.691	-7.832	2.375	-50.1455	61.6268	20.5423
99.9799	100000	-194.948	-58.558	-50.293	-99.505	-29.449	-18.649	-16.531	-14.9	-60.3541	61.4512	20.4837
99.9799	79433	-194.822	-58.535	-50.288	-99.567	-29.306	-18.538	-16.41	-14.741	-60.2759	61.4678	20.4893
99.9799	63096	-194.69	-58.48	-50.254	-99.48	-29.165	-18.413	-16.3	-14.555	-60.1671	61.4728	20.4909
99.9799	50119	-194.582	-58.411	-50.196	-99.449	-30.081	-18.27	-16.19	-14.346	-60.1906	61.4201	20.4734
99.9799	39811	-194.441	-58.336	-50.129	-99.388	-29.946	-18.125	-16.065	-14.135	-60.0706	61.4313	20.4771
99.9799	31623	-194.188	-58.254	-50.06	-99.28	-29.779	-17.979	-15.927	-13.876	-59.9179	61.412	20.4707
99.9799	25119	-194.034	-58.199	-50.039	-99.163	-29.62	-17.787	-15.759	-13.586	-59.7734	61.4321	20.4774
99.9799	19953	-193.77	-58.09	-49.888	-99.007	-29.444	-17.584	-15.585	-13.227	-59.5744	61.4278	20.4759
99.9799	15849	-193.609	-57.994	-49.809	-98.915	-29.233	-17.353	-15.38	-12.852	-59.3931	61.47	20.49
99.9799	12589	-193.39	-57.903	-49.699	-98.711	-28.987	-17.066	-15.151	-12.399	-59.1632	61.5035	20.5012
99.9799	10000	-193.086	-57.782	-49.608	-98.498	-27.325	-16.788	-14.786	-11.891	-58.7205	61.6297	20.5432
99.9799	7943.3	-192.876	-57.688	-49.504	-98.37	-26.957	-16.477	-14.534	-11.286	-58.4615	61.7034	20.5678
99.9799	6309.6	-192.61	-57.582	-49.375	-98.088	-26.553	-16.129	-14.234	-10.598	-58.1461	61.7666	20.5889
99.9799	5011.9	-192.338	-57.449	-49.25	-97.797	-26.085	-15.729	-13.887	-9.813	-57.7935	61.8528	20.6176
99.9799	3981.1	-192.057	-57.285	-49.073	-97.497	-25.582	-15.266	-13.525	-8.884	-57.3961	61.9632	20.6544
99.9799	3162.3	-191.667	-57.094	-48.902	-97.113	-24.971	-14.721	-13.118	-7.828	-56.9267	62.0676	20.6892
99.9799	2511.9	-191.177	-56.919	-48.679	-96.613	-24.287	-14.088	-12.636	-6.603	-56.3753	62.173	20.7243
99.9799	1995.3	-190.661	-56.68	-48.465	-95.985	-23.468	-13.337	-12.094	-5.12	-55.7263	62.3172	20.7724
99.9799	1584.9	-190.138	-56.383	-48.251	-95.32	-22.507	-12.418	-11.45	-2.844	-54.9139	62.5885	20.8628
99.9799	1258.9	-189.257	-56.036	-47.723	-94.425	-21.333	-11.302	-10.677	-1.492	-54.0306	62.6742	20.8914
99.9799	1000	-188.423	-55.636	-47.206	-93.365	-19.933	-9.951	-9.727	1.207	-52.8793	62.9815	20.9938
102.107	100000	-195.458	-58.866	-50.186	-99.35	-28.917	-18.386	-16.585	-14.949	-60.3371	61.6515	20.5505
102.107	79433	-195.355	-58.824	-50.188	-99.397	-28.757	-18.271	-16.447	-14.792	-60.2539	61.6769	20.559
102.107	63096	-195.231	-58.76	-50.127	-99.266	-28.617	-18.145	-16.346	-14.612	-60.138	61.6796	20.5599
102.107	50119	-195.073	-58.68	-50.083	-99.253	-28.463	-18.006	-16.24	-14.403	-60.0251	61.6878	20.5626
102.107	39811	-194.976	-58.599	-50.016	-99.129	-28.286	-17.865	-16.107	-14.168	-59.8932	61.713	20.571
102.107	31623	-194.713	-58.494	-49.916	-98.999	-28.079	-17.705	-15.977	-13.899	-59.7227	61.6939	20.5646
102.107	25119	-194.518	-58.45	-49.852	-98.82	-27.858	-17.522	-15.806	-13.607	-59.5541	61.7006	20.5669
102.107	19953	-194.254	-58.309	-49.722	-98.651	-27.639	-17.305	-15.63	-13.242	-59.344	61.7	20.5667
102.107	15849	-194.024	-58.209	-49.629	-98.493	-27.358	-17.068	-15.425	-12.844	-59.1312	61.7231	20.5744
102.107	12589	-193.81	-58.097	-49.512	-98.265	-27.053	-16.8	-15.206	-12.397	-58.8925	61.7569	20.5856
102.107	10000	-193.47	-57.964	-49.397	-97.998	-26.681	-16.517	-14.835	-11.879	-58.5926	61.7775	20.5925
102.107	7943.3	-193.299	-57.853	-49.254	-97.778	-26.281	-16.201	-14.573	-11.257	-58.312	61.8615	20.6205
102.107	6309.6	-193.001	-57.717	-49.136	-97.494	-25.856	-15.84	-14.263	-10.567	-57.9842	61.9184	20.6395
102.107	5011.9	-192.676	-57.561	-48.966	-97.134	-25.369	-15.435	-13.919	-9.783	-57.6054	61.9841	20.6614
102.107	3981.1	-192.323	-57.36	-48.763	-96.736	-24.827	-14.966	-13.533	-8.844	-57.169	62.0706	20.6902
102.107	3162.3	-191.842	-57.143	-48.58	-96.253	-24.181	-14.409	-13.109	-7.773	-56.6613	62.1449	20.715
102.107	2511.9	-191.249	-56.927	-48.285	-95.666	-23.47	-13.766	-12.608	-6.538	-56.0636	62.2177	20.7392
102.107	1995.3	-190.659	-56.652	-48.022	-94.934	-22.61	-12.981	-12.037	-5.048	-55.3679	62.3403	20.7801
102.107	1584.9	-189.992	-56.299	-47.766	-94.127	-21.615	-12.037	-11.372	-2.749	-54.4946	62.5639	20.8546
102.107	1258.9	-189.01	-55.909	-47.188	-93.102	-20.372	-10.888	-10.578	-1.406	-53.5566	62.617	20.8723
102.107	1000	-188.029	-55.446	-46.545	-91.891	-18.91	-9.537	-9.601	1.296	-52.3329	62.8742	20.9581
104.234	100000	-195.744	-59.683	-51.212	-100.753	-28.949	-18.451	-16.677	-14.959	-60.8035	61.824	20.608
104.234	79433	-195.485	-59.632	-51.182	-100.775	-28.798	-18.34	-16.544	-14.794	-60.6937	61.7992	20.5997
104.234	63096	-195.374	-59.597	-51.125	-100.665	-28.647	-18.226	-16.446	-14.59	-60.5838	61.8097	20.6032
104.234	50119	-195.261	-59.511	-51.057	-100.619	-28.468	-18.088	-16.327	-14.396	-60.4659	61.8314	20.6105
104.234	39811	-195.064	-59.443	-50.988	-100.498	-28.303	-17.953	-16.197	-14.145	-60.3239	61.8259	20.6086
104.234	31623	-194.791	-59.351	-50.9	-100.329	-28.088	-17.768	-16.061	-13.88	-60.146	61.8035	20.6012
104.234	25119	-194.627	-59.279	-50.829	-100.193	-27.873	-17.596	-15.882	-13.567	-59.9807	61.826	20.6087
104.234	19953	-194.424	-59.153	-50.7	-100.026	-27.633	-17.382	-15.695	-13.194	-59.7759	61.8481	20.616
104.234	15849	-194.166	-59.073	-50.61	-99.884	-27.347	-17.155	-15.495	-12.77	-59.5625	61.8662	20.6221
104.234	12589	-193.923	-58.946	-50.504	-99.635	-27.034	-16.87	-15.259	-12.314	-59.3106	61.8944	20.6315
104.234	10000	-193.59	-58.804	-50.371	-99.358	-26.636	-16.568	-14.904	-11.773	-59.0005	61.9222	20.6407
104.234	7943.3	-193.389	-58.69	-50.238	-99.151	-26.243	-16.25	-14.616	-11.131	-58.7135	62.0031	20.6677
104.234	6309.6	-193.079	-58.534	-50.101	-98.804	-25.802	-15.878	-14.308	-10.43	-58.367	62.055	20.685
104.234	5011.9	-192.705	-58.392	-49.918	-98.423	-25.284	-15.461	-13.95	-9.61	-57.9679	62.1137	20.7046
104.234	3981.1	-192.337	-58.171	-49.713	-98.014	-24.725	-14.973	-13.553	-8.658	-57.518	62.2014	20.7338
104.234	3162.3	-191.879	-57.953	-49.51	-97.521	-24.058	-14.41	-13.128	-7.556	-57.0019	62.2895	20.7632
104.234	2511.9	-191.334	-57.748	-49.24	-96.902	-23.307	-13.746	-12.626	-6.298	-56.4001	62.3831	20.7944
104.234	1995.3	-190.678	-57.439	-48.934	-96.105	-22.399	-12.964	-12.044	-4.776	-55.6674	62.4898	20.8299
104.234	1584.9	-189.97	-57.106	-48.662	-95.264	-21.364	-12.007	-11.359	-2.461	-54.7741	62.709	20.903
104.234	1258.9	-189.013	-56.697	-48.049	-94.214	-20.071	-10.826	-10.562	-1.069	-53.8126	62.7829	20.9276
104.234	1000	-187.982	-56.21	-47.388	-93.023	-18.542	-9.432	-9.559	1.644	-52.5615	63.0429	21.0143
106.362	100000	-196.769	-61.102	-52.477	-102.268	-30.188	-19.597	-17.591	-15.804	-61.9745	61.8661	20.622
106.362	79433	-196.64	-61.061	-52.493	-102.292	-30.051	-19.484	-17.445	-15.641	-61.8884	61.8814	20.6271
106.362	63096	-196.541	-61	-52.438	-102.192	-29.916	-19.359	-17.335	-15.441	-61.7778	61.8974	20.6325
106.362	50119	-196.352	-60.931	-52.399	-102.156	-29.727	-19.221	-17.233	-15.211	-61.6538	61.8988	20.6329
106.362	39811	-196.208	-60.853	-52.309	-102.02	-29.576	-19.081	-17.088	-14.962	-61.5121	61.9098	20.6366
106.362	31623	-195.967	-60.761	-52.223	-101.904	-29.361	-18.915	-16.93	-14.675	-61.342	61.9051	20.635
106.362	25119	-195.791	-60.703	-52.138	-101.738	-29.134	-18.722	-16.765	-14.325	-61.1645	61.9271	20.6424
106.362	19953	-195.532	-60.567	-52.012	-101.58	-28.902	-18.516	-16.568	-13.948	-60.9531	61.9329	20.6443
106.362	15849	-195.257	-60.458	-51.943	-101.4	-28.624	-18.259	-16.338	-13.518	-60.7246	61.9482	20.6494
106.362	12589	-195.075	-60.361	-51.822	-101.151	-28.304	-17.983	-16.103	-13.014	-60.4766	62.0006	20.6669
106.362	10000	-194.704	-60.195	-51.637	-100.881	-27.925	-17.69	-15.739	-12.454	-60.1531	62.0194	20.6731
106.362	7943.3	-194.535	-60.097	-51.478	-100.657	-27.516	-17.356	-15.452	-11.782	-59.8591	62.1155	20.7052
106.362	6309.6	-194.222	-59.951	-51.336	-100.319	-27.076	-16.976	-15.144	-11.054	-59.5097	62.1716	20.7239
106.362	5011.9	-193.847	-59.773	-51.164	-99.926	-26.553	-16.553	-14.778	-10.223	-59.1021	62.2322	20.7441
106.362	3981.1	-193.5	-59.575	-50.947	-99.523	-25.997	-16.064	-14.387	-9.231	-58.653	62.3315	20.7772
106.362	3162.3	-193.011	-59.343	-50.738	-99.022	-25.312	-15.489	-13.957	-8.103	-58.1219	62.4161	20.8054
106.362	2511.9	-192.452	-59.107	-50.438	-98.388	-24.572	-14.824	-13.444	-6.805	-57.5038	62.5103	20.8368
106.362	1995.3	-191.843	-58.823	-50.152	-97.6	-23.664	-14.03	-12.872	-5.234	-56.7772	62.639	20.8797
106.362	1584.9	-191.105	-58.506	-49.848	-96.734	-22.629	-13.076	-12.185	-2.878	-55.8701	62.854	20.9513
106.362	1258.9	-190.122	-58.093	-49.227	-95.692	-21.353	-11.912	-11.388	-1.471	-54.9073	62.9202	20.9734
106.362	1000	-189.181	-57.604	-48.579	-94.476	-19.831	-10.539	-10.394	1.281	-53.6654	63.2089	21.0696
108.489	100000	-197.552	-61.698	-52.931	-103.076	-30.416	-19.628	-17.765	-15.689	-62.3444	62.1488	20.7163
108.489	79433	-197.36	-61.679	-52.937	-103.076	-30.265	-19.511	-17.643	-15.512	-62.2479	62.1432	20.7144
108.489	63096	-197.23	-61.629	-52.883	-102.984	-30.103	-19.382	-17.533	-15.296	-62.13	62.1545	20.7182
108.489	50119	-197.145	-61.574	-52.816	-102.944	-29.94	-19.24	-17.414	-15.08	-62.0191	62.1872	20.7291
108.489	39811	-196.954	-61.475	-52.765	-102.812	-29.773	-19.092	-17.273	-14.818	-61.8702	62.1863	20.7288
108.489	31623	-196.728	-61.391	-52.683	-102.675	-29.55	-18.914	-17.134	-14.521	-61.6995	62.1854	20.7285
108.489	25119	-196.473	-61.332	-52.599	-102.534	-29.322	-18.728	-16.947	-14.192	-61.5159	62.1848	20.7283
108.489	19953	-196.253	-61.197	-52.476	-102.334	-29.081	-18.505	-16.752	-13.792	-61.2987	62.2036	20.7345
108.489	15849	-196.025	-61.097	-52.387	-102.15	-28.788	-18.249	-16.534	-13.348	-61.0722	62.2351	20.745
108.489	12589	-195.77	-60.97	-52.246	-101.911	-28.455	-17.966	-16.287	-12.859	-60.808	62.2678	20.7559
108.489	10000	-195.43	-60.81	-52.112	-101.616	-28.065	-17.647	-15.916	-12.283	-60.4849	62.2989	20.7663
108.489	7943.3	-195.236	-60.695	-51.978	-101.389	-27.65	-17.301	-15.626	-11.608	-60.1854	62.3893	20.7964
108.489	6309.6	-194.955	-60.548	-51.82	-101.025	-27.202	-16.909	-15.32	-10.876	-59.8319	62.4556	20.8185
108.489	5011.9	-194.542	-60.38	-51.624	-100.615	-26.667	-16.462	-14.964	-10.029	-59.4104	62.5079	20.836
108.489	3981.1	-194.205	-60.192	-51.428	-100.184	-26.099	-15.956	-14.558	-9.012	-58.9543	62.6149	20.8716
108.489	3162.3	-193.705	-59.952	-51.213	-99.638	-25.415	-15.366	-14.127	-7.877	-58.4116	62.695	20.8983
108.489	2511.9	-193.153	-59.717	-50.917	-98.979	-24.662	-14.671	-13.613	-6.567	-57.7849	62.7953	20.9318
108.489	1995.3	-192.496	-59.433	-50.604	-98.156	-23.739	-13.85	-13.025	-4.987	-57.0363	62.914	20.9713
108.489	1584.9	-191.819	-59.069	-50.298	-97.293	-22.693	-12.851	-12.343	-2.623	-56.1236	63.1551	21.0517
108.489	1258.9	-190.833	-58.666	-49.666	-96.229	-21.392	-11.661	-11.536	-1.195	-55.1472	63.2275	21.0758
108.489	1000	-189.825	-58.162	-48.998	-94.963	-19.873	-10.253	-10.522	1.562	-53.8793	63.4986	21.1662
110.616	100000	-197.87	-62.217	-53.42	-103.52	-30.293	-19.516	-17.824	-15.609	-62.5336	62.3009	20.767
110.616	79433	-197.701	-62.201	-53.393	-103.556	-30.137	-19.405	-17.69	-15.429	-62.439	62.3081	20.7694
110.616	63096	-197.559	-62.13	-53.342	-103.438	-29.99	-19.263	-17.587	-15.212	-62.3151	62.3129	20.771
110.616	50119	-197.399	-62.066	-53.279	-103.421	-29.812	-19.103	-17.478	-14.977	-62.1919	62.3286	20.7762
110.616	39811	-197.256	-61.981	-53.212	-103.266	-29.623	-18.965	-17.338	-14.72	-62.0451	62.3408	20.7803
110.616	31623	-197.001	-61.881	-53.122	-103.15	-29.399	-18.773	-17.204	-14.434	-61.8705	62.3331	20.7777
110.616	25119	-196.816	-61.814	-53.027	-103.003	-29.16	-18.574	-17.019	-14.07	-61.6854	62.3598	20.7866
110.616	19953	-196.53	-61.67	-52.931	-102.833	-28.894	-18.364	-16.837	-13.688	-61.4684	62.358	20.786
110.616	15849	-196.302	-61.577	-52.835	-102.649	-28.584	-18.087	-16.618	-13.24	-61.2365	62.3938	20.7979
110.616	12589	-196.032	-61.43	-52.696	-102.37	-28.258	-17.816	-16.38	-12.733	-60.9644	62.4177	20.8059
110.616	10000	-195.685	-61.293	-52.574	-102.125	-27.828	-17.477	-16.006	-12.137	-60.6406	62.4592	20.8197
110.616	7943.3	-195.457	-61.166	-52.385	-101.861	-27.414	-17.121	-15.715	-11.449	-60.321	62.5395	20.8465
110.616	6309.6	-195.181	-61.017	-52.248	-101.504	-26.962	-16.714	-15.393	-10.699	-59.9647	62.6135	20.8712
110.616	5011.9	-194.799	-60.836	-52.038	-101.079	-26.425	-16.266	-15.037	-9.822	-59.5378	62.6784	20.8928
110.616	3981.1	-194.425	-60.628	-51.812	-100.634	-25.848	-15.738	-14.623	-8.805	-59.0641	62.7775	20.9258
110.616	3162.3	-193.888	-60.378	-51.58	-100.076	-25.142	-15.119	-14.191	-7.629	-58.5004	62.8555	20.9518
110.616	2511.9	-193.357	-60.167	-51.271	-99.4	-24.383	-14.411	-13.669	-6.287	-57.8681	62.9681	20.9894
110.616	1995.3	-192.68	-59.832	-50.942	-98.606	-23.468	-13.566	-13.088	-4.677	-57.1074	63.0891	21.0297
110.616	1584.9	-192.025	-59.478	-50.623	-97.67	-22.399	-12.55	-12.387	-2.281	-56.1766	63.3411	21.1137
110.616	1258.9	-191.003	-59.063	-49.964	-96.555	-21.068	-11.335	-11.571	-0.81	-55.1711	63.4101	21.1367
110.616	1000	-190.037	-58.554	-49.289	-95.288	-19.524	-9.9	-10.568	2	-53.895	63.7062	21.2354
112.743	100000	-198.226	-62.596	-53.568	-104.174	-30.467	-19.878	-18.045	-16.507	-62.9326	62.3022	20.7674
112.743	79433	-198.099	-62.559	-53.565	-104.216	-30.317	-19.754	-17.901	-16.316	-62.8409	62.3254	20.7751
112.743	63096	-197.943	-62.491	-53.508	-104.081	-30.149	-19.618	-17.798	-16.089	-62.7096	62.3263	20.7754
112.743	50119	-197.801	-62.407	-53.457	-103.999	-29.985	-19.477	-17.688	-15.87	-62.5855	62.3366	20.7789
112.743	39811	-197.598	-62.338	-53.395	-103.908	-29.801	-19.33	-17.561	-15.611	-62.4427	62.3355	20.7785
112.743	31623	-197.391	-62.258	-53.295	-103.767	-29.564	-19.155	-17.417	-15.337	-62.273	62.3393	20.7798
112.743	25119	-197.141	-62.174	-53.215	-103.585	-29.329	-18.964	-17.24	-15.014	-62.0828	62.3357	20.7786
112.743	19953	-196.9	-62.029	-53.089	-103.357	-29.063	-18.741	-17.052	-14.642	-61.8591	62.3435	20.7812
112.743	15849	-196.631	-61.917	-52.983	-103.17	-28.771	-18.487	-16.839	-14.216	-61.6268	62.3596	20.7865
112.743	12589	-196.406	-61.79	-52.853	-102.93	-28.432	-18.191	-16.611	-13.719	-61.3665	62.4019	20.8006
112.743	10000	-196.017	-61.626	-52.724	-102.595	-28.012	-17.872	-16.234	-13.114	-61.0243	62.4201	20.8067
112.743	7943.3	-195.841	-61.501	-52.545	-102.347	-27.588	-17.507	-15.936	-12.437	-60.7128	62.5184	20.8395
112.743	6309.6	-195.489	-61.34	-52.391	-101.955	-27.113	-17.091	-15.623	-11.663	-60.3331	62.5698	20.8566
112.743	5011.9	-195.141	-61.173	-52.168	-101.491	-26.562	-16.628	-15.232	-10.759	-59.8942	62.6502	20.8834
112.743	3981.1	-194.697	-60.956	-51.945	-101.034	-25.972	-16.085	-14.827	-9.707	-59.4029	62.7312	20.9104
112.743	3162.3	-194.21	-60.705	-51.689	-100.432	-25.26	-15.453	-14.382	-8.499	-58.8287	62.8267	20.9422
112.743	2511.9	-193.639	-60.465	-51.373	-99.703	-24.464	-14.722	-13.855	-7.095	-58.1645	62.9338	20.9779
112.743	1995.3	-192.969	-60.125	-51.026	-98.847	-23.519	-13.842	-13.258	-5.419	-57.3756	63.0653	21.0218
112.743	1584.9	-192.219	-59.749	-50.689	-97.901	-22.424	-12.799	-12.544	-2.972	-56.4121	63.2978	21.0993
112.743	1258.9	-191.233	-59.318	-50.038	-96.779	-21.061	-11.564	-11.729	-1.449	-55.3964	63.3872	21.1291
112.743	1000	-190.211	-58.807	-49.324	-95.464	-19.48	-10.101	-10.705	1.399	-54.0866	63.6731	21.2244
114.871	100000	-198.444	-62.702	-53.818	-104.517	-30.074	-19.357	-17.593	-15.024	-62.6911	62.6837	20.8946
114.871	79433	-198.259	-62.675	-53.798	-104.551	-29.899	-19.222	-17.493	-14.811	-62.5885	62.6899	20.8966
114.871	63096	-198.093	-62.619	-53.753	-104.405	-29.685	-19.119	-17.395	-14.586	-62.4569	62.6862	20.8954
114.871	50119	-197.931	-62.541	-53.692	-104.349	-29.456	-18.972	-17.239	-14.339	-62.3149	62.7066	20.9022
114.871	39811	-197.731	-62.46	-53.608	-104.22	-29.38	-18.756	-17.112	-13.927	-62.1492	62.7193	20.9064
114.871	31623	-197.471	-62.362	-53.503	-104.04	-29.089	-18.555	-16.978	-13.498	-61.937	62.7263	20.9088
114.871	25119	-197.279	-62.283	-53.417	-103.873	-28.831	-18.355	-16.807	-13.077	-61.7403	62.7556	20.9185
114.871	19953	-196.995	-62.121	-53.278	-103.652	-28.522	-18.145	-16.637	-12.649	-61.4999	62.758	20.9193
114.871	15849	-196.732	-62.02	-53.158	-103.45	-28.284	-17.898	-16.394	-12.188	-61.2655	62.778	20.926
114.871	12589	-196.475	-61.888	-53.03	-103.182	-27.873	-17.561	-16.161	-11.705	-60.9844	62.8172	20.9391
114.871	10000	-196.111	-61.712	-52.877	-102.866	-27.432	-17.285	-15.814	-11.268	-60.6706	62.822	20.9407
114.871	7943.3	-195.767	-61.577	-52.695	-102.581	-27.029	-16.831	-15.508	-10.62	-60.326	62.8711	20.957
114.871	6309.6	-195.442	-61.421	-52.502	-102.157	-26.593	-16.393	-15.198	-9.826	-59.9415	62.931	20.977
114.871	5011.9	-195.076	-61.242	-52.29	-101.698	-25.973	-15.913	-14.79	-8.932	-59.4892	63.0153	21.0051
114.871	3981.1	-194.656	-61.006	-52.048	-101.223	-25.347	-15.31	-14.376	-7.817	-58.9729	63.1212	21.0404
114.871	3162.3	-194.147	-60.78	-51.789	-100.588	-24.581	-14.708	-13.884	-6.604	-58.3851	63.2158	21.0719
114.871	2511.9	-193.574	-60.515	-51.447	-99.849	-23.769	-13.938	-13.368	-5.169	-57.7036	63.332	21.1107
114.871	1995.3	-192.817	-60.213	-51.109	-98.948	-22.76	-13.027	-12.729	-3.41	-56.8766	63.4582	21.1527
114.871	1584.9	-192.093	-59.831	-50.743	-97.941	-21.609	-11.941	-11.958	-0.945	-55.8826	63.715	21.2383
114.871	1258.9	-191.044	-59.386	-50.058	-96.813	-20.27	-10.629	-11.154	0.547	-54.8509	63.7884	21.2628
114.871	1000	-189.971	-58.86	-49.326	-95.5	-18.68	-9.106	-10.097	3.288	-53.5315	64.0607	21.3536
116.998	100000	-195.824	-62.165	-52.865	-103.754	-30.454	-19.759	-17.456	-15.951	-62.2785	61.6664	20.5555
116.998	79433	-195.706	-62.121	-52.907	-103.793	-30.305	-19.628	-17.402	-15.766	-62.2035	61.6822	20.5607
116.998	63096	-195.593	-62.054	-52.858	-103.47	-30.113	-19.48	-17.219	-15.551	-62.0423	61.6881	20.5627
116.998	50119	-195.365	-62.008	-52.77	-103.816	-29.936	-19.33	-17.194	-15.318	-61.9671	61.7085	20.5695
116.998	39811	-195.198	-61.964	-52.634	-103.627	-29.805	-19.208	-17.349	-15.043	-61.8535	61.6771	20.559
116.998	31623	-194.892	-61.764	-52.581	-102.969	-29.582	-18.971	-17.286	-14.718	-61.5954	61.6019	20.534
116.998	25119	-194.409	-61.787	-52.462	-102.929	-29.34	-18.783	-17.095	-14.294	-61.3874	61.5537	20.5179
116.998	19953	-193.95	-61.506	-52.297	-102.602	-29.023	-18.589	-16.908	-13.882	-61.0946	61.4908	20.4969
116.998	15849	-193.842	-61.367	-52.258	-102.617	-28.704	-18.339	-16.722	-13.462	-60.9139	61.5733	20.5244
116.998	12589	-193.583	-61.236	-52.134	-102.651	-28.294	-18.021	-16.531	-12.937	-60.6734	61.6387	20.5462
116.998	10000	-193.491	-61.055	-51.966	-102.286	-27.749	-17.663	-16.165	-12.323	-60.3372	61.7597	20.5866
116.998	7943.3	-193.368	-60.769	-51.721	-101.598	-27.325	-17.263	-15.899	-11.586	-59.9411	61.8402	20.6134
116.998	6309.6	-192.96	-60.679	-51.593	-101.212	-26.949	-16.839	-15.605	-10.773	-59.5763	61.8708	20.6236
116.998	5011.9	-192.652	-60.435	-51.312	-100.732	-26.366	-16.332	-15.247	-9.873	-59.1186	61.9663	20.6554
116.998	3981.1	-192.268	-60.297	-50.986	-100.387	-25.75	-15.737	-14.835	-8.792	-58.6315	62.0906	20.6969
116.998	3162.3	-191.853	-60.072	-50.705	-99.487	-24.922	-15.077	-14.399	-7.587	-58.0127	62.1914	20.7305
116.998	2511.9	-191.219	-59.833	-50.52	-99.003	-24.145	-14.338	-13.847	-6.21	-57.3894	62.3001	20.7667
116.998	1995.3	-190.374	-59.484	-50.097	-98.126	-23.168	-13.445	-13.201	-4.563	-56.5573	62.3834	20.7945
116.998	1584.9	-189.415	-59.255	-49.733	-96.827	-22.059	-12.351	-12.485	-2.137	-55.5328	62.526	20.842
116.998	1258.9	-188.218	-58.697	-49.075	-95.621	-20.751	-11.085	-11.626	-0.671	-54.468	62.5392	20.8464
116.998	1000	-187.167	-58.227	-48.299	-94.288	-19.1	-9.579	-10.544	2.1	-53.138	62.8239	20.9413
119.125	100000	-196.433	-62.359	-53.188	-103.464	-30.463	-19.841	-18.127	-15.58	-62.4319	61.7823	20.5941
119.125	79433	-196.101	-62.281	-53.171	-103.559	-30.316	-19.604	-17.96	-15.382	-62.2968	61.7618	20.5873
119.125	63096	-195.989	-62.128	-53.086	-103.502	-30.142	-19.523	-17.805	-15.099	-62.1593	61.791	20.597
119.125	50119	-195.659	-62.011	-53.071	-103.382	-29.979	-19.367	-17.709	-14.871	-62.0061	61.7399	20.58
119.125	39811	-195.286	-61.955	-53.055	-103.251	-29.77	-19.301	-17.552	-14.526	-61.837	61.6881	20.5627
119.125	31623	-195.024	-61.901	-52.885	-103.122	-29.515	-19.104	-17.306	-14.044	-61.6126	61.7147	20.5716
119.125	25119	-194.928	-61.991	-52.771	-102.917	-29.257	-18.893	-17.164	-13.822	-61.4679	61.7468	20.5823
119.125	19953	-194.929	-61.657	-52.604	-102.626	-29.017	-18.697	-16.951	-13.412	-61.2366	61.8264	20.6088
119.125	15849	-194.66	-61.565	-52.558	-102.503	-28.711	-18.342	-16.69	-12.841	-60.9837	61.8801	20.6267
119.125	12589	-194.311	-61.441	-52.338	-102.191	-28.32	-18.001	-16.407	-12.289	-60.6623	61.8997	20.6332
119.125	10000	-193.797	-61.333	-52.158	-101.814	-27.949	-17.7	-16.072	-11.686	-60.3136	61.8674	20.6225
119.125	7943.3	-193.622	-61.254	-51.933	-101.507	-27.501	-17.368	-15.834	-10.984	-60.0004	61.9576	20.6525
119.125	6309.6	-193.119	-61.032	-51.768	-101.011	-27	-16.839	-15.494	-10.133	-59.5495	61.9783	20.6594
119.125	5011.9	-192.464	-60.787	-51.593	-100.474	-26.394	-16.336	-15.112	-9.222	-59.0477	61.9656	20.6552
119.125	3981.1	-191.947	-60.576	-51.239	-99.828	-25.796	-15.724	-14.64	-8.079	-58.4786	62.0351	20.6784
119.125	3162.3	-191.496	-60.29	-50.994	-99.34	-25.077	-14.942	-14.12	-6.887	-57.8933	62.1752	20.7251
119.125	2511.9	-190.683	-60.133	-50.642	-98.58	-24.214	-14.287	-13.552	-5.511	-57.2003	62.2072	20.7357
119.125	1995.3	-189.824	-59.891	-50.204	-97.322	-23.153	-13.343	-13.034	-3.886	-56.3321	62.2492	20.7497
119.125	1584.9	-189.303	-59.397	-49.955	-96.297	-22.05	-12.314	-12.319	-1.442	-55.3846	62.5463	20.8488
119.125	1258.9	-188.236	-58.927	-49.205	-95.046	-20.608	-10.938	-11.384	-0.024	-54.296	62.6208	20.8736
119.125	1000	-186.88	-58.391	-48.341	-93.664	-18.939	-9.424	-10.331	2.852	-52.8898	62.8231	20.941
121.252	100000	-198.035	-63.643	-54.257	-104.452	-31.066	-20.355	-18.67	-15.933	-63.3014	62.1607	20.7202
121.252	79433	-197.732	-63.593	-54.225	-104.722	-30.878	-20.222	-18.528	-15.732	-63.204	62.1568	20.7189
121.252	63096	-197.588	-63.528	-54.161	-104.628	-30.711	-20.083	-18.419	-15.507	-63.0781	62.1665	20.7222
121.252	50119	-197.411	-63.444	-54.072	-104.508	-30.526	-19.918	-18.296	-15.248	-62.9279	62.173	20.7243
121.252	39811	-197.208	-63.339	-53.995	-104.37	-30.353	-19.782	-18.164	-14.947	-62.7697	62.1715	20.7238
121.252	31623	-196.901	-63.225	-53.886	-104.206	-30.127	-19.59	-18.025	-14.598	-62.5697	62.1514	20.7171
121.252	25119	-196.704	-63.154	-53.804	-103.988	-29.887	-19.394	-17.832	-14.223	-62.3732	62.1697	20.7232
121.252	19953	-196.393	-62.985	-53.65	-103.747	-29.61	-19.146	-17.65	-13.796	-62.1221	62.1645	20.7215
121.252	15849	-196.148	-62.872	-53.516	-103.512	-29.287	-18.878	-17.424	-13.3	-61.8671	62.1977	20.7326
121.252	12589	-195.784	-62.7	-53.373	-103.209	-28.934	-18.561	-17.177	-12.749	-61.5609	62.2033	20.7344
121.252	10000	-195.408	-62.561	-53.207	-102.84	-28.51	-18.216	-16.805	-12.116	-61.2079	62.2298	20.7433
121.252	7943.3	-195.098	-62.373	-53.007	-102.503	-28.027	-17.803	-16.487	-11.358	-60.832	62.3003	20.7668
121.252	6309.6	-194.7	-62.214	-52.819	-102.054	-27.504	-17.341	-16.137	-10.522	-60.4114	62.3533	20.7844
121.252	5011.9	-194.178	-62.018	-52.568	-101.371	-26.914	-16.845	-15.738	-9.545	-59.8971	62.3772	20.7924
121.252	3981.1	-193.695	-61.771	-52.293	-100.874	-26.263	-16.258	-15.284	-8.481	-59.3649	62.461	20.8203
121.252	3162.3	-193.155	-61.478	-51.999	-100.25	-25.502	-15.573	-14.805	-7.256	-58.7523	62.5556	20.8519
121.252	2511.9	-192.462	-61.216	-51.617	-99.493	-24.67	-14.776	-14.251	-5.819	-58.038	62.6428	20.8809
121.252	1995.3	-191.678	-60.83	-51.234	-98.58	-23.687	-13.856	-13.638	-4.155	-57.2073	62.7451	20.915
121.252	1584.9	-190.884	-60.423	-50.851	-97.492	-22.514	-12.733	-12.9	-1.71	-56.1884	62.9733	20.9911
121.252	1258.9	-189.872	-59.905	-50.097	-96.209	-21.091	-11.404	-12.008	-0.234	-55.1025	63.0586	21.0195
121.252	1000	-188.594	-59.35	-49.347	-94.781	-19.431	-9.847	-10.94	2.536	-53.7193	63.2718	21.0906
123.379	100000	-197.996	-63.514	-53.62	-104.486	-28.494	-18.483	-15.779	-12.39	-61.8452	63.23	21.0767
123.379	79433	-197.731	-63.452	-53.611	-104.518	-28.305	-18.334	-15.635	-12.208	-61.7242	63.2157	21.0719
123.379	63096	-197.433	-63.341	-53.508	-104.336	-28.137	-18.182	-15.523	-11.874	-61.5418	63.1847	21.0616
123.379	50119	-197.314	-63.212	-53.434	-104.232	-27.917	-18.047	-15.392	-11.615	-61.3954	63.2115	21.0705
123.379	39811	-197.136	-63.139	-53.352	-104.086	-27.662	-17.886	-15.24	-11.398	-61.2374	63.2191	21.073
123.379	31623	-196.856	-63.028	-53.236	-103.818	-27.438	-17.724	-15.082	-11.052	-61.0292	63.1971	21.0657
123.379	25119	-196.571	-62.942	-53.111	-103.668	-27.194	-17.538	-14.883	-10.673	-60.8225	63.1972	21.0657
123.379	19953	-196.319	-62.764	-52.941	-103.408	-26.906	-17.345	-14.653	-10.265	-60.5751	63.2077	21.0692
123.379	15849	-195.773	-62.625	-52.816	-103.144	-26.562	-17.078	-14.424	-9.787	-60.2761	63.1467	21.0489
123.379	12589	-195.448	-62.482	-52.655	-102.86	-26.195	-16.763	-14.182	-9.27	-59.9819	63.1645	21.0548
123.379	10000	-195.142	-62.321	-52.538	-102.506	-25.775	-16.444	-13.813	-8.699	-59.6547	63.2046	21.0682
123.379	7943.3	-194.834	-62.139	-52.307	-102.15	-25.303	-16.004	-13.474	-7.891	-59.2627	63.286	21.0953
123.379	6309.6	-194.42	-61.924	-52.091	-101.664	-24.724	-15.532	-13.088	-7.156	-58.8249	63.33	21.11
123.379	5011.9	-193.896	-61.746	-51.811	-101.066	-24.046	-14.961	-12.67	-6.206	-58.3002	63.3772	21.1257
123.379	3981.1	-193.38	-61.498	-51.551	-100.491	-23.401	-14.326	-12.197	-5.109	-57.7441	63.4557	21.1519
123.379	3162.3	-192.776	-61.183	-51.243	-99.752	-22.599	-13.562	-11.661	-3.826	-57.0752	63.5462	21.1821
123.379	2511.9	-192.099	-60.89	-50.856	-98.885	-21.707	-12.703	-11.009	-2.427	-56.322	63.6469	21.2156
123.379	1995.3	-190.862	-60.504	-50.46	-97.962	-20.622	-11.706	-10.216	-0.601	-55.3666	63.6678	21.2226
123.379	1584.9	-190.402	-60.084	-50.017	-96.829	-19.188	-10.496	-8.726	1.88	-54.2327	64.1082	21.3694
123.379	1258.9	-189.074	-59.575	-49.238	-95.507	-17.682	-9.068	-7.677	3.478	-53.0429	64.1446	21.3815
123.379	1000	-187.871	-58.979	-48.42	-94.033	-16.005	-7.401	-6.671	6.326	-51.6318	64.3977	21.4659
125.507	100000	-194.86	-60.978	-51.561	-102.689	-29.948	-19.174	-17.598	-14.586	-61.4242	61.5232	20.5077
125.507	79433	-194.682	-60.946	-51.536	-102.694	-29.736	-19.035	-17.469	-14.351	-61.3061	61.5371	20.5124
125.507	63096	-194.485	-60.849	-51.505	-102.549	-29.595	-18.901	-17.378	-14.109	-61.1714	61.5221	20.5074
125.507	50119	-194.251	-60.792	-51.402	-102.429	-29.41	-18.702	-17.265	-13.838	-61.0111	61.5147	20.5049
125.507	39811	-194.018	-60.674	-51.3	-102.31	-29.223	-18.543	-17.086	-13.538	-60.8365	61.5139	20.5046
125.507	31623	-193.695	-60.553	-51.178	-102.135	-28.974	-18.344	-16.922	-13.2	-60.6251	61.4916	20.4972
125.507	25119	-193.506	-60.456	-51.092	-101.889	-28.726	-18.1	-16.74	-12.788	-60.4121	61.5175	20.5058
125.507	19953	-193.208	-60.286	-50.94	-101.652	-28.407	-17.849	-16.509	-12.315	-60.1458	61.5298	20.5099
125.507	15849	-192.886	-60.139	-50.8	-101.4	-28.093	-17.533	-16.266	-11.805	-59.8652	61.5445	20.5148
125.507	12589	-192.561	-59.975	-50.647	-101.068	-27.701	-17.152	-16.004	-11.184	-59.5365	61.5776	20.5259
125.507	10000	-192.167	-59.784	-50.465	-100.685	-27.249	-16.807	-15.581	-10.514	-59.1565	61.608	20.536
125.507	7943.3	-191.824	-59.621	-50.243	-100.303	-26.787	-16.36	-15.246	-9.727	-58.7639	61.6706	20.5569
125.507	6309.6	-191.399	-59.424	-50.045	-99.833	-26.243	-15.863	-14.914	-8.847	-58.321	61.7208	20.5736
125.507	5011.9	-190.898	-59.215	-49.768	-99.298	-25.619	-15.29	-14.495	-7.836	-57.8024	61.7809	20.5936
125.507	3981.1	-190.412	-58.948	-49.494	-98.732	-24.943	-14.655	-14.052	-6.654	-57.2362	61.8755	20.6252
125.507	3162.3	-189.789	-58.666	-49.209	-98.042	-24.117	-13.925	-13.559	-5.331	-56.5798	61.9596	20.6532
125.507	2511.9	-189.021	-58.379	-48.781	-97.178	-23.212	-13.072	-13.001	-3.798	-55.8053	62.0363	20.6788
125.507	1995.3	-188.183	-57.993	-48.362	-96.167	-22.122	-12.104	-12.355	-2.002	-54.911	62.1448	20.7149
125.507	1584.9	-189.585	-57.545	-47.917	-95.059	-20.879	-10.839	-11.572	0.566	-54.1038	63.0828	21.0276
125.507	1258.9	-185.792	-57.038	-47.13	-93.805	-19.314	-9.493	-10.632	2.23	-52.6217	62.36	20.7867
125.507	1000	-184.545	-56.44	-46.316	-92.254	-17.527	-7.85	-9.521	5.156	-51.1621	62.6143	20.8714
127.634	100000	-194.807	-61.448	-51.667	-102.666	-29.876	-19.15	-17.588	-14.64	-61.4802	61.5047	20.5016
127.634	79433	-194.588	-61.393	-51.657	-102.679	-29.686	-19.013	-17.462	-14.423	-61.3626	61.5023	20.5008
127.634	63096	-194.43	-61.328	-51.588	-102.487	-29.513	-18.868	-17.334	-14.162	-61.2138	61.5051	20.5017
127.634	50119	-194.258	-61.213	-51.506	-102.382	-29.323	-18.679	-17.213	-13.899	-61.0591	61.5173	20.5058
127.634	39811	-194.02	-61.109	-51.406	-102.217	-29.112	-18.513	-17.057	-13.589	-60.8779	61.5118	20.5039
127.634	31623	-193.623	-60.969	-51.286	-102.049	-28.865	-18.297	-16.887	-13.234	-60.6512	61.4713	20.4904
127.634	25119	-193.412	-60.862	-51.179	-101.803	-28.615	-18.061	-16.682	-12.829	-60.4304	61.4919	20.4973
127.634	19953	-193.129	-60.723	-51.016	-101.522	-28.319	-17.804	-16.465	-12.365	-60.1679	61.5014	20.5005
127.634	15849	-192.855	-60.592	-50.883	-101.273	-27.984	-17.495	-16.218	-11.836	-59.892	61.5347	20.5116
127.634	12589	-192.577	-60.448	-50.716	-100.973	-27.599	-17.138	-15.939	-11.236	-59.5783	61.5823	20.5274
127.634	10000	-192.203	-60.227	-50.536	-100.539	-27.146	-16.751	-15.532	-10.564	-59.1872	61.617	20.539
127.634	7943.3	-191.882	-60.021	-50.325	-100.234	-26.653	-16.324	-15.196	-9.759	-58.7993	61.6961	20.5654
127.634	6309.6	-191.552	-59.811	-50.091	-99.778	-26.107	-15.83	-14.847	-8.88	-58.362	61.7793	20.5931
127.634	5011.9	-191.03	-59.609	-49.839	-99.199	-25.486	-15.284	-14.418	-7.86	-57.8406	61.8276	20.6092
127.634	3981.1	-190.577	-59.353	-49.53	-98.583	-24.792	-14.649	-13.971	-6.683	-57.2673	61.9297	20.6432
127.634	3162.3	-189.987	-59.04	-49.235	-97.872	-23.966	-13.929	-13.454	-5.373	-56.607	62.0222	20.6741
127.634	2511.9	-189.24	-58.722	-48.82	-96.968	-23.071	-13.096	-12.861	-3.884	-55.8327	62.0969	20.699
127.634	1995.3	-188.374	-58.367	-48.372	-95.951	-21.957	-12.116	-12.193	-2.124	-54.9318	62.1979	20.7326
127.634	1584.9	-187.469	-57.893	-47.879	-94.875	-20.705	-10.942	-11.394	0.38	-53.8471	62.4182	20.8061
127.634	1258.9	-186.179	-57.379	-47.077	-93.56	-19.162	-9.536	-10.463	1.915	-52.6801	62.4436	20.8145
127.634	1000	-184.824	-56.748	-46.207	-92.056	-17.379	-7.874	-9.303	4.721	-51.2088	62.6599	20.8866
129.761	100000	-195.128	-62.05	-52.338	-103.562	-30.206	-19.301	-17.7	-14.443	-61.841	61.6463	20.5488
129.761	79433	-195	-61.984	-52.309	-103.563	-29.993	-19.156	-17.561	-14.236	-61.7253	61.6743	20.5581
129.761	63096	-194.74	-61.914	-52.236	-103.401	-29.825	-19.007	-17.435	-13.978	-61.567	61.6483	20.5494
129.761	50119	-194.572	-61.805	-52.147	-103.306	-29.612	-18.825	-17.312	-13.702	-61.4101	61.6657	20.5552
129.761	39811	-194.345	-61.703	-52.072	-103.143	-29.376	-18.654	-17.154	-13.392	-61.2299	61.6661	20.5554
129.761	31623	-194.028	-61.594	-51.943	-102.94	-29.126	-18.437	-16.995	-13.037	-61.0125	61.6467	20.5489
129.761	25119	-193.761	-61.515	-51.818	-104.441	-28.84	-18.214	-16.78	-12.629	-60.9998	61.8261	20.6087
129.761	19953	-193.329	-61.348	-51.658	-102.543	-28.447	-17.943	-16.564	-12.164	-60.4995	61.6387	20.5462
129.761	15849	-193.113	-61.228	-51.511	-102.26	-28.104	-17.64	-16.307	-11.628	-60.2239	61.6891	20.563
129.761	12589	-192.871	-61.082	-51.353	-101.92	-27.724	-17.296	-16.032	-11.012	-59.9113	61.744	20.5813
129.761	10000	-192.417	-60.898	-51.184	-101.573	-27.258	-16.902	-15.627	-10.314	-59.5216	61.7673	20.5891
129.761	7943.3	-192.17	-60.747	-51.003	-101.197	-26.739	-16.476	-15.29	-9.496	-59.1397	61.8662	20.6221
129.761	6309.6	-191.71	-60.551	-50.773	-100.701	-26.236	-16.009	-14.91	-8.592	-58.6852	61.9064	20.6355
129.761	5011.9	-191.226	-60.314	-50.511	-100.148	-25.599	-15.465	-14.478	-7.555	-58.162	61.9732	20.6577
129.761	3981.1	-190.702	-60.064	-50.217	-99.548	-24.938	-14.838	-14.006	-6.348	-57.5826	62.0587	20.6862
129.761	3162.3	-190.057	-59.774	-49.886	-98.864	-24.038	-14.119	-13.494	-4.979	-56.9014	62.151	20.717
129.761	2511.9	-189.277	-59.451	-49.473	-97.971	-23.095	-13.272	-12.874	-3.409	-56.1028	62.2355	20.7452
129.761	1995.3	-188.455	-59.074	-49.031	-96.924	-22.017	-12.295	-12.192	-1.6	-55.1985	62.3532	20.7844
129.761	1584.9	-187.521	-58.607	-48.566	-95.816	-20.753	-11.093	-11.373	1.005	-54.0905	62.5826	20.8609
129.761	1258.9	-186.203	-58.094	-47.745	-94.48	-19.173	-9.677	-10.411	2.645	-52.8922	62.6195	20.8732
129.761	1000	-184.967	-57.453	-46.851	-92.988	-17.347	-8.005	-9.215	5.555	-51.4089	62.8981	20.966
131.888	100000	-195.528	-62.426	-52.816	-103.931	-30.22	-19.294	-17.865	-14.415	-62.0619	61.7812	20.5937
131.888	79433	-195.333	-62.365	-52.776	-103.92	-30.038	-19.16	-17.731	-14.214	-61.9421	61.7833	20.5944
131.888	63096	-195.136	-62.287	-52.71	-103.78	-29.859	-19.007	-17.61	-13.951	-61.7925	61.7801	20.5934
131.888	50119	-194.96	-62.197	-52.627	-103.671	-29.667	-18.829	-17.485	-13.678	-61.6393	61.7916	20.5972
131.888	39811	-194.751	-62.095	-52.534	-103.507	-29.459	-18.66	-17.325	-13.37	-61.4626	61.7957	20.5986
131.888	31623	-194.473	-61.996	-52.428	-103.319	-29.203	-18.461	-17.153	-13.009	-61.2552	61.7902	20.5967
131.888	25119	-194.233	-61.891	-52.327	-103.114	-28.941	-18.226	-16.949	-12.598	-61.0349	61.8076	20.6025
131.888	19953	-193.922	-61.741	-52.185	-102.869	-28.639	-17.976	-16.74	-12.109	-60.7726	61.8139	20.6046
131.888	15849	-193.636	-61.619	-52.033	-102.613	-28.286	-17.669	-16.475	-11.571	-60.4877	61.8479	20.616
131.888	12589	-193.302	-61.469	-51.877	-102.3	-27.888	-17.321	-16.189	-10.953	-60.1624	61.8805	20.6268
131.888	10000	-192.829	-61.275	-51.696	-101.881	-27.409	-16.935	-15.77	-10.236	-59.7539	61.8953	20.6318
131.888	7943.3	-192.527	-61.136	-51.469	-101.541	-26.896	-16.506	-15.428	-9.399	-59.3628	61.9846	20.6615
131.888	6309.6	-192.14	-60.953	-51.275	-101.017	-26.331	-16.009	-15.049	-8.477	-58.9064	62.054	20.6847
131.888	5011.9	-191.633	-60.742	-51.008	-100.491	-25.678	-15.464	-14.619	-7.413	-58.381	62.1214	20.7071
131.888	3981.1	-191.091	-60.472	-50.702	-99.869	-24.962	-14.841	-14.157	-6.182	-57.7845	62.2056	20.7352
131.888	3162.3	-190.434	-60.162	-50.383	-99.129	-24.11	-14.107	-13.64	-4.791	-57.0945	62.2904	20.7635
131.888	2511.9	-189.701	-59.848	-49.962	-98.26	-23.168	-13.252	-13.034	-3.214	-56.3049	62.3929	20.7976
131.888	1995.3	-188.835	-59.478	-49.505	-97.228	-22.033	-12.251	-12.353	-1.356	-55.3799	62.5127	20.8376
131.888	1584.9	-187.921	-59.027	-49.05	-96.091	-20.753	-11.045	-11.544	1.265	-54.2708	62.75	20.9167
131.888	1258.9	-186.711	-58.497	-48.216	-94.781	-19.185	-9.63	-10.582	2.942	-53.0825	62.8269	20.9423
131.888	1000	-185.401	-57.891	-47.352	-93.262	-17.392	-7.973	-9.405	5.873	-51.6004	63.0794	21.0265
134.016	100000	-195.923	-62.748	-52.863	-104.546	-29.729	-19.057	-17.56	-14.069	-62.0619	62.0914	20.6971
134.016	79433	-195.785	-62.691	-52.837	-104.554	-29.563	-18.934	-17.422	-13.85	-61.9545	62.113	20.7043
134.016	63096	-195.571	-62.625	-52.767	-104.422	-29.381	-18.773	-17.307	-13.583	-61.8036	62.1064	20.7021
134.016	50119	-195.422	-62.526	-52.704	-104.308	-29.176	-18.593	-17.171	-13.288	-61.6485	62.1303	20.7101
134.016	39811	-195.239	-62.422	-52.608	-104.171	-28.959	-18.413	-17.017	-12.964	-61.4741	62.1481	20.716
134.016	31623	-194.918	-62.301	-52.49	-103.979	-28.697	-18.192	-16.841	-12.596	-61.2518	62.1333	20.7111
134.016	25119	-194.729	-62.23	-52.386	-103.775	-28.416	-17.944	-16.63	-12.172	-61.0352	62.1717	20.7239
134.016	19953	-194.378	-62.07	-52.212	-103.523	-28.104	-17.674	-16.404	-11.692	-60.7571	62.1693	20.7231
134.016	15849	-194.094	-61.937	-52.078	-103.288	-27.744	-17.342	-16.138	-11.14	-60.4701	62.2106	20.7369
134.016	12589	-193.735	-61.781	-51.907	-102.954	-27.334	-16.979	-15.856	-10.512	-60.1323	62.2372	20.7457
134.016	10000	-193.327	-61.597	-51.731	-102.594	-26.837	-16.579	-15.432	-9.722	-59.7274	62.2897	20.7632
134.016	7943.3	-193.013	-61.426	-51.505	-102.198	-26.311	-16.124	-15.087	-8.894	-59.3197	62.3729	20.791
134.016	6309.6	-192.579	-61.242	-51.315	-101.758	-25.736	-15.619	-14.702	-7.957	-58.8635	62.4404	20.8135
134.016	5011.9	-192.096	-61.033	-51.036	-101.237	-25.038	-15.042	-14.274	-6.89	-58.3307	62.5232	20.8411
134.016	3981.1	-191.536	-60.747	-50.73	-100.617	-24.309	-14.4	-13.791	-5.671	-57.7251	62.6061	20.8687
134.016	3162.3	-190.878	-60.447	-50.399	-99.891	-23.423	-13.643	-13.264	-4.283	-57.0285	62.6983	20.8994
134.016	2511.9	-190.113	-60.147	-49.952	-99.014	-22.428	-12.773	-12.651	-2.725	-56.2254	62.7955	20.9318
134.016	1995.3	-189.288	-59.75	-49.496	-97.989	-21.253	-11.75	-11.94	-0.9	-55.2957	62.9329	20.9776
134.016	1584.9	-188.309	-59.281	-49.039	-96.874	-19.908	-10.531	-11.108	1.703	-54.1684	63.1594	21.0531
134.016	1258.9	-187.065	-58.771	-48.219	-95.577	-18.28	-9.088	-10.128	3.325	-52.9754	63.2305	21.0768
134.016	1000	-185.784	-58.15	-47.316	-94.118	-16.419	-7.419	-8.912	6.222	-51.487	63.5043	21.1681
136.143	100000	-195.964	-62.997	-52.989	-104.662	-29.96	-19.422	-18.679	-14.225	-62.3622	61.9287	20.6429
136.143	79433	-195.749	-62.936	-52.962	-104.668	-29.707	-19.264	-18.543	-14.001	-62.2287	61.9367	20.6456
136.143	63096	-195.622	-62.861	-52.886	-104.529	-29.566	-19.109	-18.44	-13.728	-62.0926	61.9522	20.6507
136.143	50119	-195.372	-62.775	-52.808	-104.401	-29.38	-18.936	-18.338	-13.453	-61.9329	61.9363	20.6454
136.143	39811	-195.226	-62.688	-52.716	-104.225	-29.17	-18.763	-18.212	-13.135	-61.7669	61.9571	20.6524
136.143	31623	-194.905	-62.575	-52.596	-104.057	-28.914	-18.557	-18.094	-12.768	-61.5582	61.9369	20.6456
136.143	25119	-194.653	-62.473	-52.499	-103.828	-28.635	-18.33	-17.935	-12.336	-61.3361	61.9469	20.649
[truncated: 12,771 more rows]

## Sheet: Porcine Endothelial Cell data
Porcine Endothelial Cell |Z|data
[truncated: 4,673 more rows]
